# Supplementary material for: The hiuABC Operon Mediates Xenosiderophore Utilization in Caulobacter crescentus
Source: bioRxiv. 2025 Sep 4:2025.09.04.674318. Preprint. [Version 1] doi: 10.1101/2025.09.04.674318 (PMC12424826; doi:10.1101/2025.09.04.674318)
Supplement: Supplement 1 [file media-1.xlsx]

## Sheet: Key
Supplementary Table 1
List of fitness-scores and associated t-scores for non-essential genes disrupted by Tn Himar. Values were calculated as described in Wetmore, et al., 2015 (doi: 10.1128/mBio.00306-15)
Statistical t-scores take into account variance in fitness of each transposon insertion strain for each gene
Library, in quadruplicate, was grown in PYE broth for 32 hours in each of the following conditions :
	Untreated : Unmodified PYE medium
	EDTA : PYE medium containing 300 μM EDTA
	EDTA_Ferrioxamine : PYE medium containing 300 μM EDTA plus 1 µM Ferrioxamine

## Sheet: table 1
locusId	desc	untreated rep 1 - fitness score	untreated rep 2 - fitness score	untreated rep 3 - fitness score	untreated rep 4 - fitness score	average untreated fitness score	untreated rep 1 - t score	untreated rep 2 - t score	untreated rep 3 - t score	untreated rep 4 - t score	average untreated t-score	EDTA rep 1 - fitness score	EDTA rep 2 - fitness score	EDTA rep 3 - fitness score	EDTA rep 4 - fitness score	average EDTA fitness score	EDTA rep 1 - t score	EDTA rep 2 - t score	EDTA rep 3 - t score	EDTA rep 4 - t score	average EDTA t-score	EDTA_Ferrioxamine rep 1 - fitness score	EDTA_Ferrioxamine rep 2 - fitness score	EDTA_Ferrioxamine rep 3 - fitness score	EDTA_Ferrioxamine rep 4 - fitness score	average EDTA_Ferrioxamine fitness score	EDTA_Ferrioxamine rep 1 - t score	EDTA_Ferrioxamine rep 2 - t score	EDTA_Ferrioxamine rep 3 - t score	EDTA_Ferrioxamine rep 4 - t score	average EDTA_Ferrioxamine t-score
CCNA_00001	pyruvate phosphate dikinase regulatory protein	-0.0596067	-0.0785376	-0.137265	-0.119738	-0.0987868	-0.400352	-0.518808	-0.944928	-0.734606	-0.649674	-1.33936	-1.03641	-1.32735	-1.72671	-1.35746	-6.41491	-4.82735	-5.74288	-7.70185	-6.17175	-0.828586	-0.751889	-0.544868	-0.760272	-0.721404	-5.09129	-4.39768	-3.39861	-4.44236	-4.33249
CCNA_00002	Maf-family nucleoside triphosphate pyrophosphatase	-0.0362011	0.0407854	0.100766	0.0618878	0.0418095	-0.297461	0.338243	0.840384	0.512244	0.348352	0.115559	0.00996901	0.193894	0.0660708	0.0963732	0.890642	0.0764108	1.46832	0.516973	0.738087	0.0107472	0.149429	0.0869686	-0.0038214	0.0608309	0.0874346	1.21774	0.691498	-0.0311108	0.491391
CCNA_00003	shikimate 5-dehydrogenase	-0.275702	-0.238079	-0.173828	-0.22743	-0.22876	-1.97714	-1.7155	-1.31022	-1.68618	-1.67226	-0.00662061	-0.130938	-0.0531393	0.0859943	-0.026176	-0.0491244	-0.918106	-0.37568	0.673332	-0.167395	-0.0882493	0.0319933	-0.0353257	0.0205067	-0.0177687	-0.654429	0.255238	-0.2597	0.161878	-0.124253
CCNA_00006	enoyl-CoA hydratase/isomerase	-0.372306	-0.098325	-0.217642	-0.217463	-0.226434	-2.25487	-0.663325	-1.17673	-1.30623	-1.35029	-0.417146	-0.232235	-0.360906	-0.201812	-0.303025	-2.0921	-1.01943	-1.50957	-1.23093	-1.46301	-0.33608	-0.0428561	-0.125958	-0.172939	-0.169458	-1.68996	-0.260982	-0.755486	-0.884083	-0.897628
CCNA_00009	alkylated DNA repair protein AlkB	-0.393882	-0.328439	-0.307968	-0.183435	-0.303431	-2.80137	-2.3117	-2.21873	-1.31889	-2.16267	-0.0241059	0.138957	0.0567389	-0.0502851	0.0303261	-0.163816	0.956661	0.411755	-0.339443	0.216289	-0.137614	-0.142302	-0.100721	-0.0163629	-0.09925	-0.987811	-0.994114	-0.665897	-0.122055	-0.692469
CCNA_00011	chaperone protein DnaJ	0.248002	0.35982	0.320982	0.280225	0.302257	0.932836	1.17776	0.83591	0.967548	0.978514	-2.28528	-1.91801	-2.25554	-4.14983	-2.65217	-3.77839	-3.39422	-3.4805	-4.55925	-3.80309	-1.07889	-0.730533	-0.500215	-0.490906	-0.700136	-3.28148	-2.45119	-1.17847	-1.07405	-1.9963
CCNA_00012	DNA mismatch repair protein MutS	-0.260385	-0.138796	-0.0832472	-0.200814	-0.170811	-2.2757	-1.22807	-0.732037	-1.77224	-1.50201	0.0700713	-0.0816069	-0.0769332	-0.0980874	-0.046639	0.598068	-0.720119	-0.676423	-0.833258	-0.407933	-0.160118	-0.155455	-0.111569	-0.0770104	-0.126038	-1.42714	-1.37735	-0.989801	-0.674871	-1.11729
CCNA_00013	protein-PII uridylyltransferase	-1.00192	-0.358512	-0.563365	-0.744309	-0.667027	-3.70781	-1.55117	-2.25763	-2.52761	-2.51106	-0.477947	-0.668842	-0.235933	-0.500131	-0.470713	-1.65748	-2.35287	-0.823023	-2.04857	-1.72049	-0.620702	-0.701173	-0.635922	-0.628468	-0.646567	-2.17928	-2.49828	-2.12446	-2.45973	-2.31544
CCNA_00014	molybdenum cofactor biosynthesis protein C	0.106108	-0.291659	-0.133614	-0.22943	-0.137149	0.50476	-1.25245	-0.535893	-0.904919	-0.547126	-0.0298145	-0.416813	-0.140301	-0.16236	-0.187322	-0.14065	-1.51298	-0.595004	-0.674412	-0.730761	-0.206275	0.129093	0.0877409	-0.0868138	-0.0190639	-1.17017	0.608947	0.454435	-0.395819	-0.12565
CCNA_00015	molybdenum cofactor biosynthesis protein B	-0.0142015	0.325432	0.179769	0.456285	0.236821	-0.0498097	1.05628	0.733281	1.6534	0.848289	0.267208	0.579304	-0.0429964	-0.0671178	0.184099	0.896896	2.05622	-0.150172	-0.294935	0.627002	0.253462	0.448077	0.444548	-0.0535338	0.273138	0.714268	1.18741	1.93877	-0.204821	0.908907
CCNA_00016	molybdopterin converting factor large subunit	-0.0104457	0.0105458	0.0463769	-0.0098611	0.00915395	-0.054431	0.0587575	0.228469	-0.0500949	0.045675	0.280114	0.169147	0.164938	0.204488	0.204672	1.62569	0.779794	0.722852	0.932241	1.01514	-0.045898	0.0451961	0.0413677	0.147169	0.0469586	-0.250953	0.252306	0.245664	0.681993	0.232253
CCNA_00018	molybdenum cofactor biosynthesis protein A	0.0353646	0.0715114	-0.0496595	0.133715	0.047733	0.242183	0.50793	-0.350814	0.958305	0.339401	0.0687043	0.0516807	0.00383935	0.0164624	0.0351717	0.475778	0.339157	0.0268763	0.112036	0.238462	-0.0377566	-0.0165803	0.0883913	0.0825575	0.029153	-0.269804	-0.117621	0.653592	0.605677	0.217961
CCNA_00019	molybdopterin-guanine dinucleotide biosynthesis protein A	0.188059	0.0511158	0.0905136	0.158383	0.122018	1.28428	0.316703	0.607818	1.02547	0.808568	0.141573	0.124985	0.251065	0.214234	0.182964	0.835555	0.754438	1.54166	1.14417	1.06896	0.278459	0.112507	0.303533	0.157278	0.212944	1.5114	0.615697	1.9397	0.964134	1.25773
CCNA_00020	hypothetical protein	-0.0453276	-0.116461	0.161919	0.0237147	0.00596119	-0.251699	-0.499297	0.770902	0.1174	0.0343261	0.0683489	-0.0362795	0.288022	-0.150098	0.0424985	0.375945	-0.15213	1.17524	-0.787845	0.152802	-0.0843374	0.10478	-0.0656772	0.158745	0.0283777	-0.412838	0.670425	-0.284273	0.653082	0.156599
CCNA_00021	putative aerobic-type carbon monoxide dehydrogenase large subunit CoxL	-0.0051138	-0.0243116	-0.110519	-0.085708	-0.0564132	-0.0437656	-0.212742	-0.959609	-0.746831	-0.490737	-0.0154316	-0.0633204	-0.0468756	0.0173518	-0.027069	-0.128794	-0.517352	-0.387078	0.143268	-0.222489	-0.0564335	0.0300825	-0.0797555	0.0914248	-0.00367045	-0.480955	0.25846	-0.700614	0.785503	-0.0344016
CCNA_00022	putative aerobic-type carbon monoxide dehydrogenase small subunit CoxS	0.0751666	-0.0834272	0.0149015	-0.127559	-0.0302295	0.499479	-0.623335	0.101851	-1.03959	-0.265398	0.186128	-0.0150045	-0.0869956	-0.00280067	0.0203318	1.26918	-0.0982866	-0.585996	-0.0178626	0.14176	-0.00373821	-0.0637058	0.0902226	-0.0396384	-0.00421494	-0.0276939	-0.462464	0.574283	-0.250348	-0.0415558
CCNA_00023	mliC-family lysozyme inhibitor protein	0.12242	0.183055	-0.054258	0.135445	0.0966653	0.671904	0.9611	-0.313427	0.655301	0.49372	0.10485	0.037423	-0.0432822	0.222961	0.0804881	0.491562	0.193925	-0.219007	1.09974	0.391555	0.115502	0.0267155	0.0842998	-0.00398145	0.055634	0.608434	0.150071	0.483815	-0.0229003	0.304855
CCNA_00024	uroporphyrin-III C-methyltransferase/Precorrin-2 dehydrogenase/Sirohydrochlorin Ferrochelatase	-0.461422	-0.299579	-0.767831	-0.813984	-0.585704	-1.5573	-0.873536	-2.5111	-2.06768	-1.75241	-0.383314	-0.198653	-0.239342	-0.691057	-0.378091	-1.01054	-0.488595	-0.677414	-2.28328	-1.11496	-0.666341	-0.231232	-0.302123	-0.560352	-0.440012	-2.3159	-0.955834	-0.898652	-1.58236	-1.43819
CCNA_00025	major facilitator superfamily transporter	0.0232501	0.018722	0.0708147	0.0363302	0.0372793	0.204612	0.169712	0.634868	0.322062	0.332814	-0.0262074	0.00716808	0.0832089	0.0937417	0.0394778	-0.226555	0.0609774	0.740997	0.841265	0.354171	0.0809348	0.0122047	0.0792829	0.100048	0.0681177	0.722563	0.109556	0.704788	0.876845	0.603438
CCNA_00026	PAS-family sensor histidine kinase CckO	-0.0109488	-0.00367433	0.0316716	0.0682233	0.0213179	-0.0980626	-0.0329073	0.286597	0.613749	0.192344	0.00225268	0.0685236	0.0365164	0.00268611	0.0274947	0.0197006	0.599237	0.312436	0.0235003	0.238719	0.074868	0.065824	0.0557884	0.0642192	0.0651749	0.665371	0.596676	0.499159	0.566878	0.582021
CCNA_00027	2OG-Fe(II) oxygenase	-0.559157	-0.271833	-0.338686	-0.521627	-0.422826	-1.18336	-0.768293	-1.17256	-1.60672	-1.18273	-1.10151	-1.39736	-0.807532	-0.983713	-1.07253	-1.89643	-2.14147	-1.56572	-2.24239	-1.9615	-1.25959	-0.506095	-1.51552	-1.01604	-1.07431	-3.26171	-1.25751	-3.30426	-2.50421	-2.58192
CCNA_00028	TonB-dependent receptor	-0.965778	-0.6461	-0.776691	-0.687643	-0.769053	-5.4835	-4.06204	-4.57268	-4.15734	-4.56889	-2.19648	-2.0998	-2.08466	-2.08133	-2.11557	-7.81136	-8.04159	-8.03844	-7.46747	-7.83971	-1.90153	-1.9018	-1.70262	-1.85589	-1.84046	-7.95156	-7.41793	-7.04081	-7.97501	-7.59633
CCNA_00029	RhtB-family efflux protein	-0.0176493	0.00765585	0.123802	0.153096	0.0667261	-0.121587	0.0551977	0.853363	0.986725	0.443425	-0.063565	0.0737273	-0.00579897	-0.162527	-0.039541	-0.406085	0.473544	-0.0385238	-1.05378	-0.256211	-0.136133	-0.17459	-0.0182978	0.00304122	-0.0814948	-0.828442	-1.19137	-0.133289	0.0217841	-0.53283
CCNA_00030	Ribonuclease I	-0.044109	0.158615	0.101908	0.0408128	0.0643066	-0.338407	1.15846	0.766328	0.290404	0.469197	0.132294	0.221323	0.04209	0.129382	0.131272	0.907985	1.59322	0.298853	0.905941	0.9265	0.151235	0.103344	0.0391425	0.114603	0.102081	1.02102	0.684515	0.266524	0.792946	0.691252
CCNA_00031	toxin protein VapC	0.143446	0.0620077	0.105571	0.0662377	0.0943155	0.918751	0.399478	0.641263	0.352132	0.577906	0.315613	0.0419161	0.347644	0.0948526	0.200006	1.61098	0.245505	2.06494	0.47867	1.10003	0.143544	0.19005	0.245404	0.0144491	0.148362	1.05417	1.17097	1.35051	0.0793509	0.913748
CCNA_00032	antitoxin protein VapB	0.113503	0.19008	-0.0443997	0.0536339	0.0782044	0.5699	1.01004	-0.25611	0.298904	0.405684	0.423314	0.300916	0.198098	0.312519	0.308712	2.53225	1.59942	0.896914	2.08902	1.7794	0.063187	0.131439	0.122254	0.166888	0.120942	0.302705	0.708793	0.683734	0.926392	0.655406
CCNA_00035	tRNA pseudouridine synthase B	-0.696505	-0.470665	-0.333326	-0.404706	-0.4763	-4.24142	-2.87114	-1.93226	-2.4284	-2.8683	0.0122066	-0.267245	-0.111171	0.0661928	-0.0750041	0.0773282	-1.54594	-0.649463	0.417625	-0.425114	-0.187109	-0.199209	-0.0710201	0.00145538	-0.113971	-1.20231	-1.33517	-0.484963	0.00995713	-0.753122
CCNA_00036	ribosome-binding factor A	-0.441939	-0.458724	-0.775967	-0.752595	-0.607306	-2.04782	-2.07573	-2.75597	-3.11343	-2.49824	-0.58247	-0.450558	-0.546575	-0.566053	-0.536414	-2.78529	-1.99248	-2.0769	-2.27749	-2.28304	-0.0432602	-0.216756	-0.193835	-0.125099	-0.144738	-0.185766	-0.995422	-0.900517	-0.579772	-0.665369
CCNA_00037	Dienelactone hydrolase-family protein	0.0801475	0.626568	0.317336	0.407943	0.357999	0.22089	1.74924	1.0615	1.36586	1.09937	0.246649	0.491371	0.551957	0.299692	0.397417	0.945304	1.22891	1.37034	0.983294	1.13196	0.639552	0.370116	0.571402	-0.072301	0.377192	1.56387	1.04635	1.705	-0.187776	1.03186
CCNA_00038	hypothetical protein	-1.06737	-0.379212	-0.682706	-0.474132	-0.650856	-4.18833	-1.97176	-3.0602	-2.08229	-2.82564	-0.689151	-0.560806	-0.687432	-0.616141	-0.638383	-2.71594	-2.22025	-2.97541	-2.33142	-2.56076	-0.715512	-0.880716	-0.986057	-0.799883	-0.845542	-3.58648	-3.93329	-3.59272	-3.78866	-3.72529
CCNA_00039	hypothetical protein	0.006532	0.0298775	0.0314417	0.0542761	0.0305318	0.0512652	0.246943	0.244089	0.403924	0.236555	0.163258	-0.00246941	0.157472	0.152989	0.117812	1.27074	-0.0176883	1.16372	1.1652	0.895493	0.103635	0.0519588	0.176755	0.127755	0.115026	0.826976	0.421058	1.36098	1.00347	0.90312
CCNA_00040	YcxB-like membrane protein	-0.121115	-0.00849628	-0.0774191	-0.123122	-0.0825382	-1.03381	-0.0745754	-0.68002	-1.07071	-0.714779	0.126873	0.0592434	0.0331095	0.0521917	0.0678545	1.06474	0.499726	0.283351	0.436168	0.570997	-0.0157053	0.101408	0.0719213	0.0330453	0.0476672	-0.13391	0.861446	0.626854	0.280549	0.408735
CCNA_00044	ribosome maturation protein RimP	-1.23325	-0.619674	-0.267495	-0.589317	-0.677433	-1.49168	-0.795079	-0.362154	-1.14588	-0.948696	-0.510805	-1.30364	-0.80666	-0.331746	-0.738212	-0.923553	-1.75337	-1.33852	-0.542489	-1.13948	-1.52284	-0.306327	-0.93871	-0.685895	-0.863443	-1.55759	-0.547311	-1.60614	-1.4816	-1.29816
CCNA_00045	inorganic pyrophosphatase	-0.688716	-2.88785	-1.96251	-1.70491	-1.811	-0.569787	-1.3876	-1.11732	-1.03011	-1.02621	-5.13525	-0.939205	-1.18366	-1.96038	-2.30462	-1.19839	-0.662921	-0.800823	-1.04609	-0.927054	1.01505	-5.25806	-3.38123	-1.477	-2.27531	1.24452	-1.29036	-1.29291	-0.998693	-0.584361
CCNA_00046	hypothetical protein	-0.538742	-0.393967	-0.273758	-0.331394	-0.384465	-1.49784	-1.93282	-1.09759	-1.25145	-1.44493	-0.146448	0.141034	-0.0145717	-0.257707	-0.0694229	-0.527169	0.337732	-0.0303331	-0.674733	-0.223626	0.0491384	-0.300053	-0.120146	-0.318014	-0.172269	0.197432	-0.812224	-0.304666	-0.746274	-0.416433
CCNA_00047	tRNA m7-G46 methyltransferase	-0.521124	0.123187	-0.322647	-0.842644	-0.390807	-0.811226	0.257436	-0.482396	-1.29323	-0.582354	-0.246543	-0.453602	-1.39375	0.373782	-0.430029	-0.371512	-0.524004	-1.52894	0.636624	-0.446959	-1.08302	-0.081915	0.111649	-0.011308	-0.266147	-1.34103	-0.0982406	0.228642	-0.0130269	-0.305913
CCNA_00049	HTH transcriptional regulator	-0.148734	0.270415	0.0221917	-0.0753894	0.0171207	-0.34755	0.60398	0.0757387	-0.297316	0.00871316	0.134293	0.157686	0.292167	0.0500703	0.158554	0.336867	0.566581	0.628575	0.140723	0.418186	0.10437	0.0231747	-0.0176038	-0.17927	-0.0173325	0.392545	0.0922873	-0.0423755	-0.601922	-0.0398663
CCNA_00050	apolipoprotein N-acyltransferase Lnt	-0.696682	-0.620617	-0.583998	-0.642389	-0.635921	-4.31321	-4.03405	-4.04655	-4.28607	-4.16997	-1.67766	-1.7454	-1.61021	-1.32374	-1.58925	-8.03248	-8.40731	-7.5523	-7.77294	-7.94126	-1.18487	-0.947489	-1.44307	-1.25252	-1.20699	-6.75829	-6.07676	-8.06702	-6.98736	-6.97236
CCNA_00051	magnesium and cobalt efflux protein CorC	-0.133864	0.0409634	-0.142041	-0.07972	-0.0786653	-0.870169	0.279894	-0.998748	-0.560903	-0.537482	-0.0193983	-0.0879843	-0.165007	-0.151108	-0.105874	-0.109711	-0.525277	-0.972371	-0.916696	-0.631014	-0.100001	-0.054993	-0.179359	-0.00728734	-0.0854103	-0.607921	-0.329435	-1.1914	-0.0430564	-0.542952
CCNA_00053	phosphate starvation-inducible protein PhoH	-0.0574985	-0.042852	-0.0102638	0.0134884	-0.0242815	-0.461712	-0.362859	-0.0834828	0.112556	-0.198875	0.0485325	0.119918	0.0801139	0.0592157	0.076945	0.376034	0.952663	0.631659	0.472353	0.608177	0.0357069	0.141082	0.130436	0.0186231	0.0814619	0.292749	1.13087	1.07967	0.151538	0.663707
CCNA_00054	tRNA 2-methylthioadenosine synthase	-0.125272	0.0651158	-0.0303596	-0.22614	-0.0791641	-0.972288	0.521012	-0.244387	-1.80258	-0.62456	-0.0152548	-0.0437382	0.0091949	0.039805	-0.00249828	-0.120975	-0.333476	0.0681434	0.318194	-0.0170283	0.0921767	0.127599	0.170098	0.158686	0.13714	0.741002	1.02631	1.37789	1.28012	1.10633
CCNA_00055	Ferric uptake regulation protein	-0.641301	-0.40213	0.222898	-0.875183	-0.423929	-1.11795	-0.675719	0.44335	-1.4053	-0.688904	0.364186	0.120961	0.146174	-0.000300144	0.157755	0.518331	0.235741	0.298131	-0.000601034	0.2629	-0.487531	-0.565277	-0.201555	-0.00922507	-0.315897	-0.572057	-0.979082	-0.398312	-0.0147292	-0.491045
CCNA_00056	ribosomal-protein-S18-alanine acetyltransferase	-0.412907	-0.308047	-0.437392	-0.29806	-0.364102	-2.51655	-1.98915	-3.09089	-1.90762	-2.37605	-0.019277	0.154523	0.107161	0.0251359	0.0668856	-0.122232	0.836884	0.62723	0.135496	0.369345	-0.0969985	-0.291767	-0.0121957	-0.149194	-0.137539	-0.607587	-1.93911	-0.0825772	-0.926073	-0.888838
CCNA_00058	hypothetical protein	-0.17389	-0.152236	-0.18489	-0.134578	-0.161398	-1.25079	-1.13028	-1.39902	-0.930246	-1.17758	-0.165043	-0.157419	-0.152989	-0.186433	-0.165471	-1.15955	-1.07931	-1.05726	-1.19758	-1.12342	-0.0981405	-0.127319	-0.290046	-0.173683	-0.172297	-0.69115	-0.938895	-1.96709	-1.14866	-1.18645
CCNA_00059	malonic semialdehyde reductase	0.323596	0.343439	0.416409	0.429007	0.378113	2.26151	2.71871	3.33964	3.23359	2.88836	0.0868916	0.0943943	0.223305	0.0531845	0.114444	0.576674	0.711179	1.58717	0.385527	0.815136	0.288407	0.303455	0.17585	0.0630992	0.207703	2.03805	2.16462	1.3994	0.412852	1.50373
CCNA_00061	cytochrome p450	-0.281749	-0.136125	-0.0755334	-0.144668	-0.159519	-2.16514	-1.05805	-0.574575	-1.11492	-1.22817	0.172491	-0.0619893	-0.0883184	-0.149313	-0.0317824	1.33435	-0.467215	-0.637653	-1.11574	-0.221566	-0.130604	-0.187435	-0.0725343	-0.0867156	-0.119322	-0.96819	-1.47508	-0.562122	-0.630189	-0.908896
CCNA_00064	methyl-accepting chemotaxis protein	0.0193843	-0.096337	0.0979736	-0.0483673	-0.00683662	0.134821	-0.639847	0.719579	-0.336528	-0.0304938	0.0145926	-0.0282165	-0.00699766	0.0391475	0.0046315	0.103209	-0.194853	-0.0460557	0.284671	0.0367428	0.0164477	-0.0310559	-0.141574	0.125712	-0.00761747	0.11157	-0.215705	-1.00741	0.932291	-0.0448141
CCNA_00065	S-adenosylmethionine-dependent methyltransferase	0.223993	0.276069	0.1536	0.271157	0.231205	1.88898	2.41064	1.31863	2.38893	2.0018	0.531004	0.795014	0.842496	0.677554	0.711517	4.37546	6.66721	7.06276	5.70071	5.95154	0.327285	0.433089	0.38338	0.348331	0.373021	2.7051	3.84644	3.3757	3.00226	3.23237
CCNA_00066	Rieske (2Fe-2S) domain protein	0.0424201	-0.114303	0.0241183	0.0633058	0.0038853	0.21083	-0.702666	0.134969	0.369697	0.00320751	-0.0202044	0.0428082	-0.0527863	0.105152	0.0187424	-0.104687	0.205371	-0.230418	0.616312	0.121644	-0.0639633	-0.121895	-0.03713	-0.100724	-0.0809282	-0.343642	-0.528415	-0.181907	-0.509661	-0.390906
CCNA_00067	YciI-like protein	-0.0179253	-0.229155	0.611342	0.129869	0.123533	-0.0847699	-0.742902	3.05759	0.393346	0.655815	0.0424621	-0.0498832	-0.169824	0.405968	0.0571809	0.129275	-0.132937	-0.712289	1.7649	0.262237	0.346726	-0.0377297	0.418246	0.532344	0.314897	1.31514	-0.154977	1.41891	1.68228	1.06534
CCNA_00072	hypothetical protein	0.412525	0.364505	0.10168	-0.346902	0.132952	0.801145	0.705311	0.231397	-0.908641	0.207303	0.694946	0.255315	0.315109	0.25957	0.381235	2.49391	1.05034	0.577834	0.782748	1.22621	0.188467	-0.361917	0.209705	-0.0977199	-0.015366	0.68592	-0.876832	0.528635	-0.258792	0.0197327
CCNA_00073	HemY domain membrane protein	-0.365045	-0.383346	-0.280514	-0.242177	-0.31777	-2.31593	-2.68006	-2.12311	-1.6127	-2.18295	-0.00475495	0.120205	0.0102916	0.239066	0.091202	-0.0292106	0.818092	0.0633272	1.62491	0.619279	-0.243696	-0.215994	-0.257762	-0.196211	-0.228416	-1.81691	-1.61832	-1.86895	-1.42647	-1.68266
CCNA_00074	multifunctional fatty acid oxidation complex subunit alpha FadJ	-0.0540186	-0.0853727	-0.025743	-0.0773807	-0.0606288	-0.453089	-0.74522	-0.220967	-0.6685	-0.521944	0.125994	0.0203645	-0.0184156	0.058116	0.0465146	1.08322	0.170836	-0.156669	0.502185	0.399892	-0.0122496	-0.0166494	-0.0256216	0.073364	0.00471084	-0.107467	-0.144208	-0.220913	0.635805	0.0408041
CCNA_00075	3-ketoacyl-CoA thiolase	-0.0270187	-0.0296551	-0.0673395	-0.0769124	-0.0502314	-0.17465	-0.203822	-0.439489	-0.553327	-0.342822	-0.0196099	0.230554	0.0731473	-0.113735	0.0425891	-0.131591	1.47991	0.467006	-0.682442	0.28322	0.012283	0.000165673	-0.0438026	0.159339	0.0319963	0.0867352	0.00106538	-0.307644	1.01964	0.19995
CCNA_00076	hypothetical protein	0.050615	-0.0597216	0.143652	-0.344978	-0.0526083	0.161303	-0.200206	0.590313	-1.39188	-0.210117	0.27245	0.120012	0.0166117	-0.237707	0.0428415	1.0431	0.305114	0.0545358	-0.682913	0.17996	0.131439	-0.158553	-0.189434	-0.215979	-0.108132	0.419763	-0.44269	-0.520712	-0.679867	-0.305877
CCNA_00077	acyl-CoA dehydrogenase long-chain specific	0.0622639	0.043604	-0.0912018	-0.164381	-0.0374286	0.455162	0.314724	-0.710386	-1.24067	-0.295293	0.0328072	-0.0324356	0.0655897	0.165128	0.0577723	0.240293	-0.234135	0.479958	1.26336	0.43737	0.0388805	0.025708	-0.0386084	-0.0883025	-0.0155806	0.275203	0.193146	-0.286836	-0.627227	-0.111429
CCNA_00078	acyl-CoA dehydrogenase	0.129305	0.104818	0.09696	0.0372794	0.0920907	1.14963	0.967832	0.888548	0.338063	0.836018	0.118095	0.160824	0.140844	0.117962	0.134431	1.02924	1.41562	1.23542	1.03275	1.17826	0.0452099	0.0757658	0.14738	0.0329551	0.0753278	0.406617	0.678973	1.32694	0.293577	0.676526
CCNA_00079	MerR-family transcriptional regulator	-0.00773477	-0.153854	0.0931786	-0.174262	-0.0606681	-0.0519326	-0.959403	0.579187	-1.0121	-0.361062	0.247814	0.074081	-0.163927	-0.0206986	0.0343173	1.32654	0.399667	-0.906332	-0.135699	0.171044	0.175053	0.133698	0.0379444	0.0203535	0.0917622	1.10189	0.886913	0.218589	0.109835	0.579305
CCNA_00081	hypothetical protein	-0.055424	-1.22432	-0.184226	-0.309624	-0.443398	-0.117265	-1.66756	-0.20119	-0.555714	-0.635433	-0.0196505	-0.298157	-0.31006	-0.29158	-0.229862	-0.0254092	-0.294738	-0.537229	-0.467987	-0.331341	-0.225881	0.0808897	-0.105913	-0.27212	-0.130756	-0.325567	0.125381	-0.164636	-0.3018	-0.166655
CCNA_00083	phosphoglucomutase/phosphomannomutase	-0.282523	-0.0550043	-0.103155	-0.233293	-0.168494	-2.0563	-0.424915	-0.791457	-1.85804	-1.28268	-0.105814	-0.0402404	0.0459485	-0.00224416	-0.0255875	-0.779161	-0.284347	0.320206	-0.0166642	-0.189991	-0.338199	-0.145844	-0.166507	-0.239347	-0.222474	-2.4919	-1.14702	-1.17687	-1.89002	-1.67645
CCNA_00084	phosphoribosylaminoimidazolecarboxamide formyltransferase/IMP cyclohydrolase	-0.379456	-0.346874	-0.44752	-0.445043	-0.404723	-3.21014	-2.942	-3.7206	-3.88324	-3.439	0.0459271	-0.0748958	-0.0687733	0.0312877	-0.0166136	0.395745	-0.630168	-0.581215	0.26578	-0.137464	-0.110411	-0.142282	-0.156005	-0.201351	-0.152512	-0.93198	-1.2292	-1.3511	-1.69825	-1.30263
CCNA_00085	dienelactone hydrolase-related protein	-0.0194588	0.0184558	0.0194885	0.111226	0.0324279	-0.139865	0.125109	0.133693	0.81306	0.232999	0.000192445	-0.122906	0.0719829	-0.0454722	-0.0240507	0.00123858	-0.811858	0.454838	-0.252893	-0.152169	0.0280438	0.106795	0.160478	0.0298202	0.0812842	0.172504	0.720794	1.10698	0.208428	0.552176
CCNA_00086	NAD-specific glutamate dehydrogenase GdhZ	-1.6545	-1.09162	-1.19364	-1.55729	-1.37426	-4.64829	-3.36999	-3.19564	-4.36466	-3.89465	-1.04166	-1.07156	-1.5362	-1.02179	-1.1678	-3.13218	-3.8103	-4.10984	-2.81366	-3.46649	-1.08056	-1.25677	-1.14009	-1.15101	-1.15711	-3.14479	-3.57813	-4.01719	-3.46347	-3.55089
CCNA_00087	PerM-family permease	-0.203029	-0.148498	-0.0526946	-0.106215	-0.127609	-1.55214	-1.12845	-0.431845	-0.847091	-0.98988	-0.0431527	-0.120157	-0.0914163	0.0748451	-0.0449701	-0.32975	-0.918412	-0.721397	0.547637	-0.35548	-0.0541569	-0.133088	-0.109612	-0.104166	-0.100256	-0.41095	-1.10394	-0.855753	-0.809208	-0.794963
CCNA_00088	HerA helicase-related ATPase	-0.108496	-0.125011	-0.0618254	-0.0294294	-0.0811904	-0.914089	-1.06071	-0.527754	-0.248312	-0.687717	0.0134914	-0.0507716	-0.062626	0.0256428	-0.0185659	0.109484	-0.424237	-0.490553	0.207459	-0.149462	-0.0678519	-0.0200452	-0.0105136	-0.0156112	-0.0285055	-0.564276	-0.171785	-0.0904014	-0.132323	-0.239696
CCNA_00089	MHYT/PAS-family GGDEF/EAL protein	-0.117192	-0.0456153	-0.087049	-0.0863714	-0.0840569	-1.02049	-0.405188	-0.790195	-0.759768	-0.743909	0.0365788	-0.0976931	-0.0804723	-0.102165	-0.0609379	0.320497	-0.850721	-0.709738	-0.902683	-0.535661	-0.0887155	-0.0438031	-0.049673	-0.0454376	-0.0569073	-0.793807	-0.395214	-0.44677	-0.403271	-0.509766
CCNA_00090	UDP-glucose 4-epimerase	0.0695067	0.00732156	0.0860796	0.0361707	0.0497696	0.590092	0.0624036	0.755375	0.296613	0.426121	0.193913	0.0165231	-0.00871537	0.147298	0.0872548	1.6753	0.134307	-0.0716582	1.21503	0.738243	0.0465843	-0.0482616	-0.0010171	0.100285	0.0243978	0.39196	-0.401634	-0.00840167	0.857404	0.209832
CCNA_00091	transporter drug/metabolite exporter family	-0.100412	-0.180713	-0.12139	-0.0979836	-0.125125	-0.906881	-1.62807	-1.07384	-0.866249	-1.11876	-0.107873	-0.166692	-0.06233	-0.1723	-0.127299	-0.927295	-1.44429	-0.543807	-1.47039	-1.09644	-0.0602259	-0.114963	-0.121625	-0.142871	-0.109921	-0.537468	-1.03018	-1.09957	-1.27486	-0.985519
CCNA_00092	short chain dehydrogenase	0.0744447	0.0678335	-0.113107	0.0978249	0.031749	0.431218	0.386616	-0.71966	0.519931	0.154526	-0.0923043	0.0312161	0.0523517	-0.026154	-0.00872261	-0.579722	0.183846	0.324407	-0.156141	-0.0569026	-0.175281	-0.0692665	0.205075	-0.044477	-0.0209876	-1.09509	-0.494529	1.4416	-0.26281	-0.102707
CCNA_00094	WecG/TagA-family glycosyltransferase HfsJ	0.60045	0.637172	0.468511	0.640391	0.586631	4.72498	5.21439	3.88048	5.41605	4.80898	1.20749	1.55521	1.82666	1.5509	1.53506	9.92849	12.2106	14.3567	12.1507	12.1616	1.06695	0.863419	0.923704	0.905838	0.939979	8.30545	7.14804	7.52503	7.44874	7.60682
CCNA_00095	quinone oxidoreductase	-0.0608276	-0.0714593	0.013097	-0.0157105	-0.0337251	-0.484226	-0.601409	0.108188	-0.136439	-0.278471	0.103591	-0.0723027	0.0876403	-0.00687057	0.0280146	0.829647	-0.564324	0.670287	-0.0538665	0.220436	0.00941808	0.142748	-0.0507527	0.0905228	0.0479842	0.0755695	1.19771	-0.417196	0.714374	0.392614
CCNA_00096	L-asparaginase	0.0935333	0.0569995	-0.146249	0.0426214	0.0117264	0.666544	0.377152	-1.00945	0.296171	0.0826047	0.000824754	-0.128845	0.284368	0.176767	0.0832786	0.00529769	-0.763257	1.69745	1.24816	0.546912	0.0860809	-0.0323319	0.130061	0.120247	0.0760143	0.632017	-0.226001	1.05212	0.85996	0.579523
CCNA_00097	hypothetical protein	-0.0494617	-0.0327715	-0.134083	-0.21488	-0.107799	-0.183936	-0.113454	-0.673244	-1.01609	-0.496681	-0.00399529	-0.00448125	-0.233233	0.0316241	-0.0525214	-0.013539	-0.0140026	-0.849076	0.0857868	-0.197708	-0.210634	0.161218	-0.0862766	0.0256212	-0.0275178	-0.643439	0.720631	-0.304604	0.0739031	-0.0383774
CCNA_00098	hypothetical protein	0.253986	-0.0819664	-0.0607024	0.0962896	0.0519017	1.64121	-0.477442	-0.308911	0.571057	0.356479	0.142491	0.197276	-0.0500181	0.15735	0.111775	0.822729	1.05162	-0.255276	0.755886	0.59374	0.0584804	0.0396318	0.29589	0.161966	0.138992	0.26098	0.212099	1.51304	0.937094	0.730803
CCNA_00099	FtsZ-binding protein FzlC	0.282712	0.016768	0.190501	0.0455454	0.133882	1.10937	0.0488619	0.799738	0.150498	0.527117	0.387479	0.724827	0.203861	0.274028	0.397549	1.12929	1.9748	0.476932	0.868576	1.1124	0.530785	0.164808	0.158113	0.462505	0.329053	1.69224	0.43931	0.536752	1.27659	0.986224
CCNA_00101	16S rRNA m5C methyltransferase RsmB	0.0250656	-0.0897454	0.0674029	-0.0671694	-0.0161116	0.143728	-0.491427	0.348199	-0.36233	-0.0904577	0.0180382	0.15531	0.106558	0.0335784	0.0783713	0.0964685	0.757583	0.547423	0.15738	0.389714	-0.0239725	-0.0185096	0.236667	-0.0248643	0.0423301	-0.147468	-0.100775	1.51587	-0.140913	0.281678
CCNA_00103	gamma-glutamyltranspeptidase	-0.0900982	-0.0211752	-0.0331217	-0.0222905	-0.0416714	-0.846132	-0.200686	-0.311914	-0.210971	-0.392426	0.0528022	-0.0202467	0.032644	0.0579916	0.0307978	0.494918	-0.189688	0.303892	0.543139	0.288065	-0.0260906	0.0100838	-0.0195667	-0.010901	-0.0116186	-0.24666	0.0958687	-0.184441	-0.1023	-0.109383
CCNA_00104	orotidine 5'-phosphate decarboxylase	-0.827675	-0.317485	-0.496746	-0.485458	-0.531841	-4.34618	-1.87874	-2.58613	-2.68879	-2.87496	0.132209	-0.158715	-0.0913904	0.0173067	-0.0251476	0.73862	-0.926558	-0.430446	0.0934458	-0.131234	-0.290932	-0.233459	-0.30162	-0.272968	-0.274745	-1.60926	-1.31033	-1.5065	-1.43827	-1.46609
CCNA_00108	lon endopeptidase-related protein	-0.042674	-0.0491716	0.121028	0.0897848	0.0297418	-0.265844	-0.358857	0.758118	0.595755	0.182293	-0.0871879	-0.138741	0.112355	0.0768031	-0.00919268	-0.450926	-0.766587	0.607736	0.43834	-0.0428593	-0.0233787	0.0449151	0.125454	-0.0369448	0.0275113	-0.147263	0.246771	0.827518	-0.218609	0.177104
CCNA_00109	chaperedoxin CnoX	-0.167008	0.183118	0.136956	0.0112891	0.0410886	-0.853599	1.22236	0.927063	0.0635586	0.339847	0.0853952	-0.0160641	-0.119382	0.113787	0.0159339	0.403999	-0.0739872	-0.521282	0.502921	0.0779128	0.121132	0.0178996	0.176702	0.102812	0.104636	0.561286	0.078387	0.875042	0.476695	0.497853
CCNA_00111	hypothetical protein	0.0861846	0.0193296	-0.0988088	-0.0383608	-0.00791386	0.59619	0.133695	-0.691669	-0.278055	-0.0599596	0.000153084	-0.120866	-0.165994	-0.0391236	-0.0814577	0.000905067	-0.856387	-1.14616	-0.239671	-0.560329	-0.0900783	-0.0787573	0.0544617	-0.0568787	-0.0428132	-0.576223	-0.516767	0.411469	-0.397115	-0.269659
CCNA_00112	glyoxalase family protein	-0.251285	-0.197556	-0.00369634	-0.0318193	-0.121089	-1.48874	-1.1697	-0.0229064	-0.192244	-0.718396	-0.313075	-0.134996	-0.386583	-0.278993	-0.278412	-1.80906	-0.607867	-2.12739	-1.49336	-1.50942	-0.155858	-0.266155	-0.360107	-0.112111	-0.223558	-0.890661	-1.25406	-1.94396	-0.582317	-1.16775
CCNA_00113	hypothetical protein	-0.351534	0.20479	0.133096	0.20062	0.0467431	-1.43697	1.1016	0.577706	0.868891	0.277806	-0.127269	-0.0271429	0.498032	0.0689964	0.103154	-0.53705	-0.124175	2.05069	0.404681	0.448537	-0.176266	0.09821	0.393126	0.172893	0.121991	-0.803536	0.449364	1.69661	0.731711	0.518537
CCNA_00114	MarR/EmrR-family transcriptional regulator	-0.0992359	0.184578	-0.0677817	0.0134728	0.00775834	-0.485396	1.11248	-0.328816	0.0896979	0.0969914	0.227255	0.0608131	0.0475009	-0.0646313	0.0677344	1.03092	0.313258	0.233655	-0.271736	0.326523	0.134672	-0.00982249	0.0381935	-0.213531	-0.012622	0.62843	-0.0644916	0.233542	-0.927176	-0.032424
CCNA_00115	TolB protein	-0.0284163	0.015212	-0.021644	-0.0420317	-0.01922	-0.263255	0.140077	-0.201128	-0.387435	-0.177935	0.00721462	0.0102554	0.106393	-0.0199539	0.0259772	0.0653553	0.0934424	0.960846	-0.180161	0.234871	-0.0127116	-0.00142645	-0.0206055	0.00181142	-0.00823303	-0.118939	-0.0132932	-0.191028	0.0168231	-0.0766092
CCNA_00118	O-linked N-acetylglucosamine transferase SPINDLY family	0.0655958	0.043111	0.033375	-0.0592628	0.0207047	0.601617	0.39755	0.309136	-0.550472	0.189458	0.0052785	0.0661838	-0.0160621	0.034962	0.0225906	0.0477194	0.598565	-0.144486	0.31382	0.203905	0.0664977	0.0440164	0.103597	0.0463989	0.0651274	0.610082	0.403845	0.954475	0.4214	0.59745
CCNA_00119	S-adenosylmethionine-dependent methyltransferase	0.167574	-0.162122	0.0946366	0.0267944	0.0317208	0.95864	-0.890479	0.508824	0.148674	0.181415	0.124278	0.1357	0.0605601	0.268386	0.147231	0.591649	0.659719	0.235875	1.36401	0.712812	-0.00494094	0.0340203	0.11021	-0.00757789	0.0329278	-0.0248026	0.172824	0.478394	-0.0436793	0.145684
CCNA_00120	N-acetyltransferase family protein	-0.139052	-0.164263	-0.112048	-0.214217	-0.157395	-0.747713	-1.34811	-0.767021	-1.20908	-1.01798	-0.19047	-0.0749585	-0.00639649	-0.0393333	-0.0777896	-1.09563	-0.447876	-0.0395846	-0.246946	-0.457508	-0.200253	-0.126121	-0.230435	-0.0306796	-0.146872	-1.22684	-0.837055	-1.51772	-0.180031	-0.940412
CCNA_00121	hypothetical protein	0.00429587	-0.228509	0.152725	0.285061	0.0533933	0.0137944	-0.525942	0.534291	0.778371	0.200128	-0.256051	0.261444	-0.275965	0.343393	0.0182054	-0.766219	0.606249	-0.64308	0.947357	0.0360765	-0.388377	0.0832187	-0.303261	-0.328527	-0.234236	-1.01181	0.230666	-0.850435	-0.905731	-0.634327
CCNA_00122	YkvA-family membrane protein	1.0414	-0.328382	-0.0958081	0.281981	0.224798	2.98188	-0.550851	-0.209147	0.62744	0.71233	0.373114	0.878708	0.496612	0.213214	0.490412	0.774552	2.50519	1.09591	0.568798	1.23611	0.261596	0.357045	-0.329005	-0.199297	0.0225845	0.720878	1.06325	-0.526821	-0.411532	0.211444
CCNA_00123	3-hydroxyacyl CoA dehydrogenase	0.0406885	0.127279	-0.069319	0.186924	0.0713931	0.223195	0.838526	-0.445139	1.24584	0.465606	0.050065	0.0271978	-0.15827	-0.0876395	-0.0421617	0.250687	0.147991	-0.765441	-0.49944	-0.216551	0.0539664	0.0805455	-0.0197459	0.177786	0.073138	0.306639	0.503421	-0.140028	1.0303	0.425083
CCNA_00124	hypothetical protein	-0.0203865	-0.0800369	-0.00887954	-0.0710968	-0.0450999	-0.166456	-0.660332	-0.0764868	-0.591752	-0.373757	-0.015857	-0.0697955	-0.0178924	0.0128316	-0.0226783	-0.119562	-0.542135	-0.136986	0.102781	-0.173975	0.0297788	0.0199055	-0.0109633	0.0846511	0.030843	0.241446	0.166275	-0.0864961	0.706964	0.257048
CCNA_00125	amino acid efflux permease	-0.030439	-0.214128	-0.175589	-0.0526011	-0.118189	-0.187514	-1.08359	-0.764239	-0.237852	-0.5683	0.0675627	-0.428526	-0.079001	-0.233997	-0.16849	0.340177	-1.82716	-0.373673	-0.987908	-0.712141	0.18906	0.0164788	0.0921346	-0.112282	0.0463479	1.02421	0.0909752	0.420642	-0.473315	0.265628
CCNA_00126	glutathione S-transferase	0.0530807	0.0172035	0.0332443	0.120244	0.0559431	0.404921	0.132541	0.266797	0.940082	0.436085	0.0449751	-0.0885685	0.0653808	-0.173095	-0.0378269	0.332723	-0.672142	0.489755	-1.23693	-0.271648	0.103821	-0.110628	0.0279079	0.124715	0.0364541	0.789013	-0.904833	0.207189	0.937707	0.257269
CCNA_00127	KTSC domain protein	-0.157675	0.0651484	0.0967345	-0.0126837	-0.00211885	-1.14165	0.505414	0.759677	-0.0972803	0.0065413	0.0811597	0.0468342	0.118065	0.110938	0.0892492	0.623459	0.343634	0.844833	0.824942	0.659217	0.0678248	0.104559	0.130335	-0.0325772	0.0675355	0.514378	0.804831	1.01246	-0.243396	0.522068
CCNA_00128	argininosuccinate synthase	0.0833597	0.00685728	0.0498188	0.133705	0.0684351	0.663051	0.0570482	0.408071	1.07526	0.550858	-0.0697689	-0.107872	0.105319	-0.16853	-0.060213	-0.542825	-0.827797	0.812077	-1.32868	-0.471807	-0.0944152	0.0225446	-0.147442	-0.0896953	-0.0772519	-0.75404	0.186297	-1.13178	-0.690869	-0.597598
CCNA_00130	Kup system potassium uptake protein	0.237586	0.637921	0.540081	0.937272	0.588215	0.329585	1.03853	0.806662	1.52874	0.925879	-0.307211	0.418845	0.290908	-0.89082	-0.12207	-0.33823	0.553834	0.388319	-0.849445	-0.0613802	-0.0511599	0.299765	-0.349096	-0.0176419	-0.029533	-0.06516	0.430866	-0.407049	-0.0235353	-0.0162195
CCNA_00131	Rrf2 family protein	-0.582395	-0.585918	-0.72024	-0.74172	-0.657568	-1.87376	-1.84399	-2.4054	-3.26983	-2.34824	-1.87853	-2.16394	-1.43549	-1.85117	-1.83228	-2.50571	-5.40869	-3.34775	-3.76485	-3.75675	-0.373861	-0.555178	-0.249151	-0.846182	-0.506093	-1.15885	-1.71947	-0.746794	-2.64536	-1.56762
CCNA_00132	ketoacyl reductase hetN	0.0165216	-0.133466	-0.0791486	-0.0903212	-0.0716035	0.126558	-0.969925	-0.56467	-0.718905	-0.531736	-0.0385359	0.0737374	0.1381	0.138698	0.0779997	-0.274957	0.544121	0.985976	0.926203	0.545336	-0.039673	0.0420182	-0.0102661	0.00220729	-0.00142842	-0.273266	0.30069	-0.0732906	0.0162116	-0.00741371
CCNA_00133	radical SAM family enzyme	-0.0700861	0.0257634	-0.105727	0.0217263	-0.0320808	-0.478402	0.188457	-0.753598	0.144534	-0.224752	0.111883	0.110751	0.0372653	0.157506	0.104351	0.792525	0.716695	0.256891	1.05923	0.706336	-0.00544009	0.0803075	0.0904227	0.000636757	0.0414817	-0.0387982	0.561704	0.598573	0.00449269	0.281493
CCNA_00134	YjfL-family membrane protein	-0.347808	-0.495014	-1.03103	-0.122674	-0.499132	-1.27202	-1.58564	-2.89124	-0.37966	-1.53214	-0.808603	-0.342952	-0.705598	-0.486103	-0.585814	-2.20481	-0.945634	-1.19678	-1.66729	-1.50363	-0.890494	-0.808417	-0.585427	-0.699278	-0.745904	-2.56953	-2.26528	-1.23249	-2.31955	-2.09671
CCNA_00135	trypsin-like peptidase	-0.181195	-0.743159	-0.590007	-0.927179	-0.610385	-0.603027	-2.74823	-2.52618	-3.17077	-2.26205	-0.138896	-0.125607	0.125006	-0.301999	-0.110374	-0.52533	-0.474442	0.553023	-1.05792	-0.376167	-0.685995	-0.582916	-0.538318	-0.370065	-0.544324	-2.45963	-2.33485	-1.85181	-1.35252	-1.9997
CCNA_00136	AmpG-family major facilitator transporter	-1.59648	-2.04374	-2.28085	-2.04987	-1.99273	-3.15817	-4.1748	-4.79318	-4.06036	-4.04663	-1.64282	-1.30308	-0.94301	-1.27741	-1.29158	-3.65387	-3.10891	-2.52865	-2.57158	-2.96575	-1.86997	-1.7228	-1.86877	-1.9685	-1.85751	-4.42048	-4.24446	-4.03234	-4.07507	-4.19309
CCNA_00137	hybrid two-component histidine kinase/receiver protein ShkA	-0.489067	-0.507016	-0.606165	-0.463639	-0.516472	-2.3589	-2.66494	-3.35784	-2.19258	-2.64356	0.0647965	0.181944	0.470542	0.296181	0.253366	0.311012	0.938816	2.22141	1.58197	1.2633	-0.26324	-0.380832	-0.126676	-0.101388	-0.218034	-1.4164	-2.17203	-0.613379	-0.492895	-1.17367
CCNA_00138	TonB-dependent receptor	-0.0465801	-0.0487642	-0.0063435	-0.0181229	-0.0299527	-0.424299	-0.451539	-0.0584935	-0.166714	-0.275261	-0.0160167	-0.0353402	-0.0191804	0.0466233	-0.00597851	-0.144749	-0.320075	-0.172115	0.430253	-0.0516717	0.0128134	-0.00747577	-0.0159315	-0.0117497	-0.00558588	0.118776	-0.0698109	-0.145296	-0.107646	-0.0509944
CCNA_00139	magnesium chelatase subunit ChlI-like ATPase	-0.271458	0.384045	0.0738965	-0.190634	-0.00103757	-1.03659	1.58304	0.308707	-1.10179	-0.061659	0.24953	0.321956	0.376745	0.467877	0.354027	0.913813	1.55874	1.34789	1.33974	1.29005	0.186664	-0.0337764	0.0846466	0.29703	0.133641	0.660702	-0.114784	0.257017	0.877462	0.420099
CCNA_00141	SirB1-family tetratricopeptide repeat protein	-0.535584	-0.364935	-0.316284	-0.286926	-0.375932	-4.10906	-2.88406	-2.45624	-2.2301	-2.91987	-0.156258	-0.0196457	-0.0853149	-0.0353358	-0.0741385	-1.14542	-0.155197	-0.642174	-0.281621	-0.556103	-0.200622	-0.217356	-0.0582202	-0.166765	-0.160741	-1.61261	-1.65962	-0.466197	-1.3632	-1.27541
CCNA_00142	endonuclease	-1.41502	-0.921188	-0.620149	-0.277981	-0.808584	-1.40663	-1.13055	-0.792667	-0.383962	-0.928451	-0.228021	0.288921	-0.241283	-0.354884	-0.133817	-0.301427	0.435663	-0.326428	-0.460516	-0.163177	-0.937341	-0.17932	-0.471652	0.152001	-0.359078	-1.10743	-0.270232	-0.62396	0.248881	-0.438185
CCNA_00143	ribosomal RNA small subunit methyltransferase I	-0.151654	-0.10617	-0.224948	-0.37859	-0.21534	-1.03209	-0.722581	-1.5851	-2.78221	-1.5305	0.0478894	0.00980049	0.0817036	0.126949	0.0665856	0.328082	0.0633706	0.497309	0.779166	0.416982	-0.0902604	-0.107683	-0.0556427	-0.400559	-0.163536	-0.611151	-0.770468	-0.413917	-2.5386	-1.08353
CCNA_00144	oxygen-independent coproporphyrinogen-III oxidase	-0.0281509	-0.0527679	0.0782671	-0.00716179	-0.00245334	-0.208531	-0.392123	0.611253	-0.0557516	-0.0112882	-0.0730085	-0.31388	0.0435431	-0.0576038	-0.100237	-0.527554	-2.34196	0.335488	-0.40269	-0.734179	-0.0629614	-0.0795114	-0.053314	0.00260925	-0.0482944	-0.460619	-0.641271	-0.375838	0.0191924	-0.364634
CCNA_00146	glutathione S-transferase	-0.0109214	-0.326112	-0.0101165	0.0245069	-0.0806607	-0.0392868	-1.27921	-0.0426183	0.109078	-0.31301	0.0211293	0.130925	0.103366	0.0380268	0.0733617	0.0838228	0.492012	0.32913	0.157712	0.265669	-0.0512625	-0.297526	0.208254	0.255718	0.0287958	-0.196978	-1.11733	0.940883	0.901712	0.132071
CCNA_00148	hypothetical protein	-0.168726	-0.257143	-0.0873231	-0.186456	-0.174912	-0.733034	-0.977841	-0.43269	-1.03192	-0.793871	-0.322451	-0.243138	-0.119082	-0.0506329	-0.183826	-0.997827	-0.935983	-0.353235	-0.194261	-0.620327	-0.224293	-0.341447	-0.246055	0.0168619	-0.198733	-1.0635	-1.48224	-1.50551	0.0818152	-0.99236
CCNA_00149	Cro/CI-family transcriptional regulator	0.301225	-0.0947786	-0.260098	-0.558819	-0.153118	0.429295	-0.156649	-0.614399	-1.49551	-0.459315	0.285899	0.276425	-1.14551	0.147858	-0.108833	0.835276	0.4073	-1.95862	0.182098	-0.133487	0.231174	0.341171	0.551085	-0.243265	0.220041	0.376027	0.649398	0.850696	-0.401196	0.368731
CCNA_00150	Periplasmic serine protease S1-C subfamily	-0.000351868	0.0334129	-0.11905	-0.0215587	-0.0268868	-0.00261737	0.251727	-0.923773	-0.150753	-0.206354	-0.029174	0.0788823	-0.249586	-0.00361475	-0.0508732	-0.205679	0.492492	-1.76141	-0.0246959	-0.374823	-0.0719114	0.0339695	0.081595	0.0747549	0.029602	-0.496889	0.222485	0.592852	0.531476	0.212481
CCNA_00151	ribonuclease PH	0.201252	0.180707	0.26562	0.229822	0.21935	1.29698	1.00932	1.68665	1.48564	1.36964	-0.00391262	-0.126169	-0.0711907	0.150643	-0.0126573	-0.0206723	-0.757488	-0.379436	0.937708	-0.0549718	0.143496	0.146524	0.0867762	0.0656324	0.110607	0.855387	0.998837	0.525355	0.412356	0.697984
CCNA_00152	winged helix-turn-helix transcription repressor HrcA	-0.194883	-0.147068	-0.372607	-0.172542	-0.221775	-1.45858	-1.1169	-2.97045	-1.30258	-1.71213	0.106974	0.100146	0.0964003	-0.0387074	0.0662033	0.812579	0.747625	0.748591	-0.298476	0.50258	0.0344134	-0.026437	-0.0592537	-0.00594552	-0.0143057	0.279785	-0.208435	-0.475751	-0.0464306	-0.112708
CCNA_00154	hypothetical protein	0.228546	0.127854	0.193261	0.0585971	0.152065	1.72128	0.900241	1.4624	0.427623	1.12789	0.229006	0.120357	0.193815	0.0763386	0.154879	1.57801	0.789613	1.41195	0.496964	1.06914	0.315623	0.227234	0.256272	0.175602	0.243683	2.30197	1.56262	1.8312	1.13658	1.70809
CCNA_00156	ArsR-family transcriptional regulator	-0.0745299	-0.0572849	0.142599	-0.0846022	-0.0184546	-0.231249	-0.253783	0.536544	-0.354936	-0.075856	0.13251	0.133331	-0.0317112	-0.0508461	0.045821	0.418263	0.437677	-0.0983605	-0.159023	0.149639	0.0307641	0.0296134	0.199258	0.374567	0.158551	0.127845	0.14369	0.782792	1.35436	0.602173
CCNA_00157	glyoxalase family protein	-0.180981	-0.0249223	0.0312524	0.0271509	-0.0368751	-1.30925	-0.171387	0.220649	0.181209	-0.269695	0.0434618	-0.0473706	0.118705	-0.0556117	0.0147962	0.26494	-0.324211	0.814845	-0.380055	0.0938798	-0.0585331	-0.0868224	0.00157515	0.100583	-0.0107994	-0.412018	-0.578414	0.0107247	0.741655	-0.059513
CCNA_00158	DNA replication and repair protein recF	-0.0928364	-0.0260399	-0.0681233	0.0376975	-0.0373255	-0.702031	-0.196942	-0.525709	0.282411	-0.285568	-0.106886	-0.181445	-0.189997	-0.0952205	-0.143387	-0.781253	-1.25659	-1.37948	-0.66672	-1.02101	-0.00414435	-0.142375	0.0289383	-0.0955573	-0.0532846	-0.0300071	-1.03712	0.221628	-0.71405	-0.389888
CCNA_00160	methyl-accepting chemotaxis protein	0.0716777	0.0475773	0.000994723	0.01766	0.0344774	0.595734	0.394099	0.00863439	0.147735	0.286551	-0.00763249	-0.0834579	-0.0257887	-0.00638355	-0.0308157	-0.0611104	-0.654616	-0.203471	-0.0506265	-0.242456	-0.0136776	0.029201	0.101744	0.07517	0.0481094	-0.113728	0.244382	0.822038	0.599214	0.387976
CCNA_00162	beta-barrel type 2 porin	0.0685446	0.0445175	0.056465	0.0869127	0.06411	0.626185	0.414591	0.522319	0.801831	0.591231	0.043307	0.0579728	0.115852	0.0256177	0.0606873	0.390793	0.523931	1.05426	0.231448	0.550108	0.00987409	0.0156016	0.0679654	0.080528	0.0434923	0.0912231	0.142103	0.626029	0.741451	0.400201
CCNA_00163	exopolysaccharide transport family protein	-0.0411629	-0.0329884	-0.0643822	-0.0276074	-0.0415352	-0.369954	-0.294134	-0.577836	-0.247195	-0.37228	-0.0174908	-0.0103862	0.0307748	0.00882945	0.00293183	-0.156749	-0.0914662	0.269057	0.0771716	0.0245033	0.015645	-0.0111837	0.0223988	-0.0666983	-0.00995955	0.140156	-0.101308	0.198181	-0.593	-0.0889927
CCNA_00164	O-antigen polymerase	-0.0115449	0.0816154	0.0792773	0.0354535	0.0462003	-0.0967359	0.725305	0.675524	0.299689	0.400945	-0.04787	-0.0204303	0.0308561	-0.0233726	-0.0152042	-0.400063	-0.174603	0.255827	-0.196679	-0.128879	-0.0186666	0.0442052	-0.0228307	-0.00564722	-0.000734819	-0.159805	0.383979	-0.196777	-0.0489247	-0.00538179
CCNA_00165	polyisoprenylphosphate hexose-1-phosphotransferase pssY	0.0796625	0.0573383	0.109922	0.0704907	0.0793535	0.664011	0.47725	0.907321	0.59607	0.661163	0.0923886	-0.0312101	-0.00309404	-0.00836094	0.0124309	0.729736	-0.249868	-0.0240653	-0.0678267	0.0969941	0.0632064	0.0470895	-0.0141878	0.0222283	0.0295841	0.513577	0.407362	-0.11696	0.180766	0.246187
CCNA_00166	transglutaminase-like cysteine proteinase HvyA	0.019914	-0.0705414	0.0682178	0.113512	0.0327755	0.150659	-0.562559	0.536773	0.908998	0.258468	0.0604379	-0.00646494	0.0628044	0.0562844	0.0432654	0.440756	-0.0486722	0.44824	0.395329	0.308913	0.00519919	0.0334017	-0.0585193	0.0929861	0.0182669	0.0362623	0.26378	-0.439172	0.649315	0.127546
CCNA_00167	metallophosphatase family protein	0.00828656	-0.0179364	-0.042171	0.0571057	0.00132121	0.0592053	-0.140997	-0.327951	0.441466	0.00793072	-0.0498964	-0.103263	-0.0488033	-0.0229377	-0.056225	-0.373256	-0.725178	-0.352665	-0.164257	-0.403839	-0.0220966	-0.00679664	-0.0869967	-0.118275	-0.0585412	-0.170949	-0.0528992	-0.650328	-0.891747	-0.441481
CCNA_00168	polysaccharide export protein	-0.0168265	-0.0310027	-0.0908186	-0.0720408	-0.0526722	-0.13726	-0.258147	-0.783723	-0.607084	-0.446554	-0.0843995	0.0101077	-0.0895345	0.0349796	-0.0322117	-0.661951	0.0767974	-0.750888	0.283307	-0.263184	-0.11259	0.0298337	-0.0402373	-0.0308992	-0.0384731	-0.905321	0.24852	-0.329194	-0.254031	-0.310006
CCNA_00169	hypothetical protein	-0.0856991	-0.0104073	0.126157	0.023268	0.0133298	-0.72692	-0.087141	1.08546	0.193467	0.116217	-0.0581578	-0.0380731	-0.0579952	-0.0540802	-0.0520766	-0.474135	-0.307421	-0.477101	-0.458193	-0.429213	-0.0822708	-0.0411585	-0.0357012	-0.0155334	-0.043666	-0.718776	-0.360766	-0.3147	-0.13231	-0.381638
CCNA_00170	TonB-dependent receptor	0.0610476	0.0180048	0.0137082	0.0444538	0.0343036	0.574445	0.170846	0.130065	0.418522	0.323469	0.0113208	0.036097	0.00683061	0.0297229	0.0209928	0.105522	0.33888	0.0638368	0.277928	0.196542	0.0331746	0.0364897	0.0587164	0.0353743	0.0409387	0.315378	0.343096	0.553115	0.334255	0.386461
CCNA_00171	type II secretion pathway protein C	-0.374126	0.269531	0.291849	0.436753	0.156002	-0.737029	0.462329	0.551474	0.831076	0.276963	-0.3321	0.494164	0.0682327	0.252805	0.120775	-0.594072	0.736249	0.0821262	0.637779	0.21552	0.391238	-0.884992	0.00705578	-0.828891	-0.328897	0.637715	-1.53555	0.0123374	-1.08934	-0.493708
CCNA_00172	type II secretion pathway protein D	-0.0906418	0.120329	-0.103731	0.0382807	-0.00894085	-0.592833	0.761638	-0.713981	0.240464	-0.0761781	0.0168255	-0.0202467	0.050044	0.108452	0.0387688	0.10177	-0.104913	0.256069	0.578517	0.207861	0.149224	-0.0315154	0.245298	0.00589236	0.0922247	0.880952	-0.192398	1.65496	0.0377081	0.595306
CCNA_00173	type II secretion pathway protein E	-0.0250563	-0.197826	-0.165681	-0.161588	-0.137538	-0.178275	-1.40215	-1.13133	-1.09593	-0.95192	-0.067782	-0.0458136	-0.0670922	-0.0991065	-0.0699486	-0.461754	-0.312657	-0.437566	-0.664436	-0.469103	-0.239042	-0.00541763	-0.168471	-0.216427	-0.157339	-1.6456	-0.0378228	-1.07571	-1.44868	-1.05195
CCNA_00174	type II secretion pathway protein F	0.130354	0.1771	0.0124172	-0.107214	0.0531642	0.553357	1.10557	0.0761728	-0.672982	0.265531	0.0866152	0.0372074	-0.0136303	0.0779839	0.0470441	0.542328	0.234413	-0.0653049	0.404775	0.279053	-0.137023	-0.107594	-0.093754	0.0516144	-0.0716893	-0.705402	-0.666405	-0.559842	0.321533	-0.402529
CCNA_00175	type II secretion pathway protein G	0.148507	-0.00389729	0.0589313	0.0328729	0.0591034	1.04043	-0.0250414	0.36503	0.183964	0.391097	0.200046	0.131369	0.0448942	-0.100287	0.0690054	1.14209	0.767103	0.272129	-0.633947	0.386843	-0.0114604	0.20845	0.163795	0.0772272	0.109503	-0.0698712	1.33344	0.967156	0.499093	0.682456
CCNA_00176	type II secretion pathway protein H	0.488611	0.136321	0.159054	0.061154	0.211285	1.74007	0.504692	0.62269	0.19925	0.766675	0.136926	0.385774	0.501655	0.206058	0.307603	0.659808	1.75254	1.6749	0.584477	1.16793	0.242403	0.0464487	0.267064	0.42774	0.245914	0.740927	0.148506	1.42748	1.37856	0.923869
CCNA_00178	type II secretion pathway protein J	0.140134	0.147607	0.0215974	0.198544	0.126971	0.896774	0.941219	0.150393	1.44949	0.859468	0.125299	0.132264	0.141387	-0.135028	0.0659806	0.913198	0.852916	0.936592	-0.740678	0.490507	0.0383951	-0.161875	-0.0370226	0.104363	-0.0140351	0.236417	-1.04666	-0.211466	0.643455	-0.0945643
CCNA_00179	type II secretion pathway protein K	-0.00651158	0.29364	0.12577	0.217238	0.157534	-0.0346089	1.60963	0.745976	1.25044	0.89286	0.0165383	-0.0740474	0.136568	-0.02061	0.0146121	0.0879099	-0.349241	0.583241	-0.099692	0.0555546	-0.0389488	-0.0267521	0.173399	0.0169888	0.0311718	-0.225955	-0.137015	0.936432	0.0937431	0.166801
CCNA_00180	type II secretion pathway protein L	0.0034324	0.0363732	-0.0706201	0.0856093	0.0136987	0.0258502	0.290528	-0.556838	0.63857	0.0995276	0.0250034	-0.0393161	-0.229342	-0.224356	-0.117003	0.183624	-0.285999	-1.73126	-1.62953	-0.865791	0.00702496	-0.112569	-0.0365636	0.0397182	-0.0255975	0.0540708	-0.862993	-0.291727	0.288788	-0.202965
CCNA_00181	type II secretion pathway protein M	0.155683	0.110849	-0.0470918	0.330778	0.137555	0.431836	0.441602	-0.183617	1.12597	0.453948	0.673343	-0.0699554	0.264255	0.071047	0.234672	1.32338	-0.203508	0.769793	0.168842	0.514627	0.357787	0.0203012	-0.130253	-0.059998	0.0469594	0.816678	0.103945	-0.281331	-0.195616	0.110919
CCNA_00182	type II secretion pathway protein N	0.0136344	-0.419628	0.182824	0.207626	-0.00388596	0.0444392	-1.9968	0.479913	0.477325	-0.248781	0.373499	-0.073435	0.0986872	0.393351	0.198025	1.71947	-0.269716	0.298816	1.02768	0.694063	0.398367	0.237905	0.519456	0.169514	0.331311	1.0157	0.720012	1.52837	0.554953	0.954759
CCNA_00183	type II secretory pathway prepilin signal peptidase	-0.11377	0.0499248	-0.0290336	-0.00741221	-0.0250729	-0.552035	0.295949	-0.15506	-0.0336828	-0.111207	-0.0792271	-0.0926194	0.0468416	-0.0565753	-0.045395	-0.469404	-0.415292	0.216041	-0.339606	-0.252065	0.039381	0.164261	0.133032	0.188328	0.13125	0.274696	0.780764	0.610385	0.814493	0.620084
CCNA_00184	hypothetical protein	-0.0353182	-0.0177486	0.069874	0.0509282	0.0169338	-0.268264	-0.140512	0.543312	0.398146	0.13317	0.119778	0.158825	-0.0128781	0.0622103	0.0819839	0.898231	1.22232	-0.0920549	0.464691	0.623297	-0.0218343	0.111153	0.0353611	0.0612594	0.0464848	-0.170542	0.887184	0.263497	0.450727	0.357716
CCNA_00185	TonB-dependent receptor	0.0800139	0.0851162	0.0586349	0.0390527	0.0657044	0.74788	0.796508	0.551132	0.364297	0.614954	0.0428581	0.0276099	-0.0311324	0.0615746	0.0252275	0.393399	0.25596	-0.284112	0.570867	0.234028	0.0277808	0.0711564	0.0396655	0.0588209	0.0493559	0.259211	0.665545	0.36969	0.546148	0.460149
CCNA_00186	guanine-hypoxanthine permease	-0.0279794	0.176986	0.123947	0.189808	0.11569	-0.172039	1.07567	0.906923	1.22623	0.759195	-0.098054	0.0687324	0.0136588	-0.0429814	-0.014661	-0.573313	0.423643	0.0834577	-0.236636	-0.0757121	-0.213889	-0.0210795	-0.0249187	0.0970288	-0.0407146	-1.50131	-0.133322	-0.164663	0.587561	-0.302934
CCNA_00187	NUP-family purine nucleoside permease	0.0590399	0.133967	0.176054	-0.036139	0.0832305	0.413862	0.990971	1.31336	-0.264639	0.613389	-0.0184847	-0.0565586	0.0702878	-0.0522833	-0.0142597	-0.123705	-0.386631	0.541165	-0.337281	-0.0766129	-0.0584258	-0.0515667	0.0996943	0.0677295	0.0143578	-0.383458	-0.396782	0.72831	0.43738	0.0963626
CCNA_00188	ABC transporter ATP-binding protein	0.13698	0.104218	0.141642	0.159294	0.135534	0.940814	0.817764	0.980907	1.09524	0.958682	-0.454452	-0.518933	-0.294207	-0.481396	-0.437247	-2.96349	-3.40922	-1.8212	-2.90599	-2.77498	-0.199757	-0.248892	-0.171557	-0.287168	-0.226844	-1.35353	-1.83486	-1.1322	-1.9021	-1.55567
CCNA_00189	zinc-finger domain protein	-0.337566	-0.0509493	-1.773	-0.852054	-0.753392	-0.589545	-0.103471	-2.06909	-1.27811	-1.01005	-0.849303	-0.779856	0.155501	-0.498603	-0.493065	-1.22197	-1.14628	0.30187	-0.80403	-0.717601	-0.707406	-0.873307	-0.566391	-0.109768	-0.564218	-1.14956	-1.41113	-0.939981	-0.215854	-0.929131
CCNA_00190	acyl-CoA hydrolase	-0.852261	-1.1913	-0.795115	-1.07622	-0.978722	-2.61659	-2.84376	-1.64801	-2.8788	-2.49679	-0.2617	-0.184841	-0.266221	-0.362809	-0.268893	-0.722758	-0.380841	-1.12769	-1.49951	-0.932701	-0.630857	-0.718699	-0.309412	-0.323066	-0.495508	-1.9003	-2.39172	-0.989638	-1.00925	-1.57273
CCNA_00191	N-acetylglutamate synthase domain protein	-0.159419	-0.337729	-0.169679	-0.294746	-0.240393	-0.933851	-2.32414	-0.970815	-1.77802	-1.5017	-0.0848466	-0.147789	0.0242401	-0.0625302	-0.0677314	-0.549558	-0.817876	0.142105	-0.362294	-0.396906	-0.132677	0.018549	-0.0369594	-0.0547499	-0.0514593	-0.858739	0.110433	-0.206015	-0.391244	-0.336391
CCNA_00192	long-chain-fatty-acid--CoA ligase	0.0838634	0.18039	0.135243	0.0426989	0.110549	0.651322	1.40144	1.09056	0.337962	0.870323	-0.0202052	0.150692	0.156057	0.0241605	0.0776759	-0.152502	1.06377	1.12003	0.188867	0.55504	0.145791	0.0974656	0.135599	0.030291	0.102287	1.12079	0.768383	1.03635	0.23641	0.790483
CCNA_00193	3-isopropylmalate dehydrogenase	-0.118915	-0.126686	-0.219977	-0.0404107	-0.126497	-0.813071	-0.864423	-1.55638	-0.257538	-0.872854	-0.0295133	-0.0841917	-0.344432	-0.0741896	-0.133082	-0.200497	-0.56333	-2.19897	-0.468129	-0.857733	-0.0245877	-0.211469	-0.115357	-0.0224226	-0.0934591	-0.18092	-1.65129	-0.789648	-0.157927	-0.694946
CCNA_00194	YgiN-family quinol monooxygenase	0.347522	-0.022581	-0.131117	0.099151	0.0732438	1.5818	-0.104292	-0.566079	0.457749	0.342295	-0.1081	0.191983	0.182588	0.0294239	0.0739737	-0.543548	0.742204	0.791911	0.136236	0.281701	0.143407	-0.455462	0.0588634	-0.210298	-0.115873	0.771873	-2.77043	0.30853	-0.777693	-0.616929
CCNA_00195	3-isopropylmalate dehydratase small subunit	-0.170549	-0.261091	-0.10019	-0.0659493	-0.149445	-0.749042	-1.45598	-0.342609	-0.303303	-0.712734	-0.0353891	-0.309256	-0.0525785	-0.258821	-0.164011	-0.140233	-1.11451	-0.247651	-1.01795	-0.630085	-0.291784	-0.127828	-0.236058	0.148083	-0.126897	-1.03283	-0.513425	-1.16602	0.575141	-0.534281
CCNA_00196	3-isopropylmalate dehydratase large subunit	-0.161544	-0.192419	-0.10392	-0.164129	-0.155503	-1.23522	-1.54538	-0.848337	-1.29679	-1.23143	-0.0158338	-0.0507888	-0.0531173	-0.0129755	-0.0331789	-0.117901	-0.392245	-0.41737	-0.0967263	-0.256061	-0.187723	-0.118738	-0.0516822	0.0857601	-0.0680959	-1.41195	-0.992207	-0.39608	0.675104	-0.531283
CCNA_00199	TadG/vWA-family protein CpaL	0.0927291	0.184515	0.148212	0.057397	0.120713	0.839216	1.70629	1.37508	0.52741	1.112	-0.0517172	-0.14923	-0.110485	-0.158364	-0.117449	-0.457873	-1.32677	-0.97451	-1.42836	-1.04688	0.0444534	0.0514723	0.0127683	0.096221	0.0512287	0.400677	0.471327	0.117281	0.879674	0.46724
CCNA_00200	2OG-Fe(II) oxygenase superfamily protein	-0.100085	-0.0940252	-0.00357258	-0.0393837	-0.0592667	-0.781495	-0.675935	-0.0282403	-0.311795	-0.449366	0.104308	0.00508404	-0.181625	-0.0994943	-0.0429317	0.803025	0.0386795	-1.37448	-0.769142	-0.325479	0.0615622	-0.030563	0.114069	0.103404	0.0621179	0.458512	-0.232903	0.868686	0.81245	0.476686
CCNA_00201	outer membrane protein	0.0857952	-0.107611	0.0345635	-0.0618337	-0.0122714	0.658476	-0.791111	0.267606	-0.484702	-0.087433	0.0504874	0.014612	-0.150144	-0.14967	-0.0586787	0.348126	0.106819	-1.14124	-1.08553	-0.442955	0.113351	0.0278937	-0.0616869	-0.0641356	0.00385555	0.853521	0.201667	-0.468157	-0.493656	0.0233439
CCNA_00202	DesA-family fatty acid desaturase	0.0234226	-0.0764359	0.0325601	0.0788866	0.0146083	0.158657	-0.46843	0.211339	0.556947	0.114628	0.168167	0.193394	0.225305	0.361407	0.237068	0.997608	1.30172	1.35762	2.27666	1.4834	0.217254	0.188963	0.253174	0.142675	0.200517	1.50844	1.31624	1.67323	1.06143	1.38984
CCNA_00203	sterol desaturase family protein	-0.0829391	-0.145057	-0.075383	-0.0460758	-0.0873637	-0.595941	-1.13026	-0.572334	-0.333706	-0.658061	-0.100061	-0.186721	-0.0329202	-0.12007	-0.109943	-0.747215	-1.41991	-0.235132	-0.914599	-0.829214	-0.0395789	0.0793026	-0.054305	0.0452721	0.00767272	-0.313026	0.545416	-0.395217	0.325849	0.0407556
CCNA_00204	glutathione-regulated potassium-efflux system protein kefB	-0.266087	0.15485	-0.0581814	0.0321153	-0.0343258	-1.62494	0.948782	-0.346538	0.210424	-0.203067	-0.0155275	0.0964896	-0.0394976	-0.150904	-0.0273598	-0.101686	0.515788	-0.227649	-0.839757	-0.163326	0.15953	-0.0370769	-0.0629995	0.14009	0.049886	1.00704	-0.206969	-0.387608	0.924146	0.334151
CCNA_00205	NAD(P)H-quinone reductase	0.143102	0.318418	-0.0918745	0.279682	0.162332	0.737617	1.87607	-0.599063	1.74719	0.940454	-0.141188	0.147489	0.0690091	0.197237	0.0681369	-0.788613	0.745596	0.322402	1.23881	0.37955	0.0970344	0.0516882	0.0937354	-0.0265098	0.053987	0.593316	0.331025	0.544899	-0.145467	0.330943
CCNA_00206	succinyl-CoA:3-ketoacid-coenzyme A transferase subunit A	-0.136216	-0.187327	-0.30143	-0.252437	-0.219353	-1.14385	-1.66109	-2.59515	-2.08816	-1.87206	-0.2403	-0.194946	-0.222719	-0.248447	-0.226603	-1.92866	-1.54494	-1.74125	-2.00482	-1.80492	-0.245126	-0.269848	-0.176148	-0.219414	-0.227634	-2.05006	-2.21169	-1.43746	-1.77316	-1.86809
CCNA_00207	succinyl-CoA:3-ketoacid-coenzyme A transferase subunit B	-0.339725	-0.15561	-0.00788	-0.324314	-0.206882	-1.13882	-0.429236	-0.0285396	-1.16344	-0.690011	-0.235386	-0.345312	-0.105716	-0.307995	-0.248602	-0.551113	-0.891603	-0.408817	-1.48025	-0.832945	-0.0488755	-0.147579	-0.2935	-0.26543	-0.188846	-0.218778	-0.702149	-0.900307	-0.770895	-0.648032
CCNA_00208	type 1 glutamine amidotransferase (GATase1)-like domain protein	0.249026	-0.0153608	0.0222908	0.108435	0.0910977	1.59162	-0.096329	0.130315	0.594575	0.555045	-0.0232603	0.161317	0.0550174	-0.208888	-0.00395358	-0.140372	0.930611	0.319166	-1.06968	0.00993217	0.136866	-0.0175379	0.269413	0.0964426	0.121296	0.811831	-0.0908934	2.00702	0.577115	0.826268
CCNA_00209	undecaprenyl-phosphomannose:protein mannosyltransferase	-0.780445	-0.709512	-0.883356	-0.756182	-0.782373	-4.09844	-4.31339	-5.43216	-4.38669	-4.55767	-0.995128	-1.0053	-1.12729	-0.918436	-1.01154	-5.97887	-5.59822	-5.17935	-5.3504	-5.52671	-0.927991	-0.850466	-0.961306	-1.08123	-0.955248	-6.08274	-5.17777	-5.82994	-6.36651	-5.86424
CCNA_00210	TonB-dependent receptor	-0.501492	-0.444231	-0.546065	-0.499876	-0.497916	-4.24021	-3.91614	-4.84733	-4.33904	-4.33568	-0.285162	-0.341094	-0.216131	-0.34231	-0.296174	-2.46225	-2.99363	-1.86559	-2.98231	-2.57594	-0.466794	-0.420998	-0.41267	-0.485554	-0.446504	-4.11105	-3.72094	-3.69075	-4.24357	-3.94158
CCNA_00212	N-carbamoylputrescine amidase	-0.322547	-0.441602	0.36782	-0.284002	-0.170083	-0.512802	-0.722976	0.717858	-0.454288	-0.243052	0.126097	-1.12572	-0.196145	-1.67066	-0.716607	0.212052	-1.34471	-0.310829	-1.72771	-0.7928	-0.166938	-0.534667	0.101174	-0.599738	-0.300043	-0.281284	-0.852798	0.181283	-0.927534	-0.470083
CCNA_00213	ribosomal-protein-alanine acetyltransferase	0.0308052	0.307579	0.191461	-0.108195	0.105413	0.149472	1.38191	1.00511	-0.490218	0.511569	-0.135151	0.0161378	0.100882	0.0937954	0.0189162	-0.638167	0.0956158	0.409657	0.508292	0.0938492	0.00011376	0.281098	0.00765651	-0.0625811	0.0565718	0.000642984	1.31816	0.0435025	-0.25746	0.276212
CCNA_00214	TonB-dependent receptor	0.0611928	0.0136	0.0148643	0.0544276	0.0360212	0.536843	0.120821	0.133354	0.48471	0.318932	-0.414408	-0.305548	-0.26823	-0.366918	-0.338776	-3.56976	-2.5535	-2.24598	-3.12837	-2.8744	-0.29072	-0.285483	-0.208241	-0.273459	-0.264476	-2.52452	-2.53779	-1.83095	-2.40372	-2.32424
CCNA_00215	SapC surface layer protein	0.284653	0.213688	0.164363	0.126808	0.197378	1.97537	1.48844	1.20138	0.784649	1.36246	-0.155185	0.129016	0.0727462	0.00981906	0.014099	-1.01156	0.818	0.450495	0.0608872	0.0794562	0.00602502	0.0545475	0.0376372	-0.0100327	0.0220443	0.0425117	0.372543	0.263439	-0.0665217	0.152993
CCNA_00216	YdeM-like hot dog superfamily protein	-0.0428933	-0.189868	-0.082149	-0.00652053	-0.0803578	-0.164939	-0.44598	-0.210282	-0.0214899	-0.210673	0.18005	0.151554	0.412678	0.186214	0.232624	0.603194	0.400047	1.06598	0.536272	0.651372	0.685091	0.520329	0.0672858	-0.0964865	0.294055	3.48645	2.28572	0.287869	-0.282235	1.44445
CCNA_00217	thiol:disulfide interchange protein DsbD	-0.687657	-0.544873	-0.55123	-0.328661	-0.528105	-1.3382	-0.988157	-0.886682	-0.843492	-1.01413	-0.537505	-1.02901	0.105376	-0.341847	-0.450746	-0.809864	-1.76437	0.194646	-0.932568	-0.82804	-0.549682	-0.37352	-0.714653	-0.801876	-0.609933	-0.923413	-0.816094	-1.58038	-2.14136	-1.36531
CCNA_00218	hypothetical protein	0.0696801	-0.0965064	-0.0619926	-0.113758	-0.0506443	0.486361	-0.722245	-0.470193	-0.799711	-0.376447	0.0536796	0.0491224	0.0502386	-0.0432627	0.0274445	0.333462	0.369013	0.342402	-0.284963	0.189978	-0.0561144	0.0466322	-0.0517489	0.0375971	-0.0059085	-0.409965	0.321533	-0.362776	0.258626	-0.0481455
CCNA_00220	thiol-disulfide isomerase and thioredoxin	0.027001	0.0495925	-0.0734118	-0.0424522	-0.00981766	0.179594	0.359433	-0.499334	-0.294533	-0.06371	-0.0395701	-0.00565842	0.0351553	-0.102481	-0.0281384	-0.267276	-0.0391053	0.242843	-0.627534	-0.172768	0.0328473	-0.00667192	-0.0832083	-0.0454064	-0.0256099	0.24808	-0.0468184	-0.561564	-0.350846	-0.177787
CCNA_00221	hypothetical protein	0.461512	0.303376	0.0935749	0.0454916	0.225989	1.6526	1.32155	0.489078	0.228873	0.923025	0.207334	-0.0730595	0.274202	-0.0551329	0.0883359	0.708924	-0.271242	1.07011	-0.225503	0.320572	0.0167319	0.0994351	0.312836	0.20069	0.157423	0.0770869	0.40141	1.2803	1.11534	0.718535
CCNA_00223	MhpC-family ACP methyl ester carboxylesterase	-0.0119925	0.213275	-0.0944615	0.145886	0.0631768	-0.0714955	1.56265	-0.633856	0.943364	0.450165	0.0692861	-0.0685058	0.107012	0.00468998	0.0281206	0.407586	-0.4725	0.645359	0.0297782	0.152556	0.0951255	0.117967	0.0906958	0.139624	0.110853	0.595029	0.742578	0.583231	0.845219	0.691514
CCNA_00224	TonB-dependent receptor protein	0.0572053	0.0533008	0.0673793	-0.02857	0.0373288	0.505148	0.471852	0.603685	-0.257432	0.330813	0.0688899	0.0329796	-0.00287296	0.135661	0.0586643	0.594919	0.277487	-0.0248266	1.15288	0.500116	-0.017494	-0.0318087	0.0677791	0.0710883	0.0223912	-0.152471	-0.274763	0.608209	0.622365	0.200835
CCNA_00227	methyltransferase	-0.355012	0.119209	-0.551116	0.146928	-0.159998	-0.489619	0.249928	-0.907564	0.310835	-0.209105	-0.048096	-0.3723	0.054102	0.0549659	-0.077832	-0.0903862	-0.501994	0.0486121	0.103109	-0.110165	-0.830219	-0.0529757	0.0946151	-0.294536	-0.270779	-1.36526	-0.0986043	0.192157	-0.580331	-0.46301
CCNA_00228	conserved membrane spanning protein	0.0389649	-0.0479536	-0.0105068	0.0502455	0.00768751	0.340668	-0.419314	-0.0901559	0.437106	0.0670759	-0.0331657	-0.035677	-0.00546081	0.0304373	-0.0109665	-0.279195	-0.304217	-0.0436716	0.253983	-0.0932753	0.0978398	-0.0808479	-0.00601906	0.0772614	0.0220586	0.87079	-0.701047	-0.0528805	0.643	0.189966
CCNA_00229	CAAX amino terminal protease family protein	0.0437736	-0.0295189	-0.0136409	-0.0246043	-0.00599764	0.35624	-0.219394	-0.101585	-0.172907	-0.0344117	0.0599511	-0.12077	-0.0535061	-0.0840574	-0.0495956	0.461085	-0.873407	-0.36156	-0.575609	-0.337373	-0.0452117	-0.0743897	-0.0218284	-0.0583496	-0.0499448	-0.315978	-0.591847	-0.162753	-0.389981	-0.36514
CCNA_00230	ribosomal large subunit pseudouridine synthase B	-0.432862	-0.173033	-0.425921	-0.132808	-0.291156	-2.24568	-0.980122	-1.94011	-0.688584	-1.46363	-0.140228	-0.145886	-0.0764406	-0.0804006	-0.110739	-0.620323	-0.600745	-0.359147	-0.380612	-0.490207	-0.13641	0.00368546	-0.111622	-0.28951	-0.133464	-0.745644	0.0176461	-0.558796	-1.54677	-0.708392
CCNA_00232	hypothetical protein	-0.0277496	-0.109351	-0.102283	0.135642	-0.0259354	-0.185915	-0.574639	-0.4621	0.796574	-0.10652	-0.0266445	0.153731	-0.313001	0.0999909	-0.0214809	-0.106323	0.777655	-1.31438	0.5967	-0.0115879	-0.0555633	0.071994	-0.11022	0.00496924	-0.0222049	-0.301902	0.400418	-0.53189	0.0242621	-0.102278
CCNA_00233	UDP-N-acetylglucosamine 4 6-dehydratase	-0.373883	-0.292971	-0.342026	-0.420527	-0.357352	-2.49014	-1.86904	-2.16849	-2.86637	-2.34851	-0.212726	-0.381839	-0.543186	-0.500068	-0.409455	-1.33013	-2.20967	-2.99985	-2.91742	-2.36427	-0.718473	-0.431645	-0.163567	-0.432941	-0.436657	-4.23852	-2.79155	-1.07356	-2.60664	-2.67757
CCNA_00234	WecE-family cell wall biogenesis enzyme	-0.472787	-0.420733	-0.268836	-0.396077	-0.389608	-3.46541	-3.10634	-2.00086	-3.03487	-2.90187	-0.258758	-0.419215	-0.520283	-0.383406	-0.395416	-1.95487	-2.92661	-3.66255	-2.83204	-2.84402	-0.486598	-0.349623	-0.414752	-0.32764	-0.394653	-3.64308	-2.71388	-3.25774	-2.57322	-3.04698
CCNA_00235	hypothetical protein	-0.0463316	-0.176922	0.143231	-0.21727	-0.0743232	-0.286354	-1.11586	0.913477	-1.41582	-0.476139	0.0960015	0.0582517	-0.175946	-0.0924991	-0.0285481	0.549489	0.338422	-0.872264	-0.574188	-0.139635	-0.0577351	0.108928	-0.0373807	0.0384569	0.0130674	-0.402897	0.74351	-0.207447	0.227989	0.0902889
CCNA_00236	hypothetical protein	0.0412901	-0.0378477	0.194702	0.121145	0.0798224	0.255284	-0.213181	1.14916	0.735124	0.481595	0.264676	0.0580186	0.127438	0.109275	0.139852	1.5917	0.387818	0.739622	0.628693	0.836959	0.0573876	0.289476	0.240281	0.171902	0.189761	0.361026	1.84359	1.55943	0.950765	1.1787
CCNA_00237	two-component response regulator chvI	-0.327162	-0.651094	-0.546618	-0.701611	-0.556621	-1.75975	-4.02397	-3.38855	-4.33772	-3.37749	-1.0729	-1.46501	-1.72355	-1.44226	-1.42593	-4.50671	-5.36874	-7.11617	-5.29756	-5.57229	-1.21728	-1.31227	-1.23363	-1.39565	-1.28971	-6.09624	-6.76838	-5.98182	-5.97607	-6.20563
CCNA_00238	two-component sensor histidine kinase chvG	0.250023	-0.781947	-0.763372	0.00378587	-0.322878	0.715785	-1.46708	-2.28954	0.0111672	-0.757419	-1.54096	-1.96429	-1.44152	-0.793995	-1.43519	-1.8688	-2.33674	-1.82053	-1.35884	-1.84623	-1.19008	-1.01461	-1.37568	-0.910599	-1.12274	-2.57375	-2.1386	-2.9858	-2.11402	-2.45304
CCNA_00240	PTS system IIA component	-1.12174	-0.62313	-0.34317	0.213002	-0.46876	-1.33468	-1.03815	-0.452345	0.36601	-0.614791	-1.07184	0.0138082	-2.77547	-0.677198	-1.12768	-0.983438	0.0171529	-3.29449	-1.14069	-1.35037	-0.525864	-0.817211	-0.687686	-0.128923	-0.539921	-0.937493	-1.71632	-1.07104	-0.220653	-0.986376
CCNA_00243	hypothetical protein	-0.10489	0.0946974	0.0992897	0.158532	0.0619073	-0.74548	0.714651	0.670724	0.909446	0.387335	-0.015212	0.0672348	0.0763136	0.0569203	0.0463142	-0.0831083	0.441547	0.49275	0.368166	0.304838	-0.0540663	0.053705	0.116519	0.00766577	0.0309559	-0.350024	0.380567	0.707621	0.0455721	0.195934
CCNA_00244	HAD superfamily phophatase	0.0416399	-0.0853764	-0.125945	-0.0165862	-0.046567	0.302971	-0.630898	-0.945163	-0.117702	-0.347698	-0.119875	0.0416815	0.0574995	-0.0985025	-0.0297992	-0.89735	0.301088	0.430946	-0.658851	-0.206042	-0.0866042	-0.186398	0.0289972	0.0252622	-0.0546856	-0.608208	-1.25828	0.215018	0.169677	-0.370447
CCNA_00245	pterin-4-alpha-carbinolamine dehydratase	-0.252874	0.161238	-0.516674	-0.291405	-0.224929	-0.756486	0.697935	-1.08153	-0.726704	-0.466695	-1.34558	-0.913687	-0.775653	-0.808035	-0.960739	-2.56866	-2.43856	-2.00519	-1.73774	-2.18754	-0.364437	-0.383172	-0.379427	-0.433254	-0.390073	-0.974446	-1.43909	-1.09304	-1.29552	-1.20052
CCNA_00246	cyclohexanol dehydrogenase	-0.1391	-0.00450198	-0.150935	-0.0556148	-0.087538	-0.768623	-0.0281285	-1.00337	-0.351531	-0.537913	0.0298378	-0.187484	-0.0588667	-0.0525744	-0.0672718	0.168172	-1.15696	-0.303096	-0.275122	-0.391752	-0.138798	-0.0346685	-0.146609	-0.21242	-0.133124	-0.871042	-0.187912	-0.775931	-1.33733	-0.793053
CCNA_00247	two-component receiver protein SpdR	0.160136	0.178397	0.177036	0.132023	0.161898	1.01099	1.2291	1.14365	0.90292	1.07166	0.377122	0.0512335	0.323513	0.176797	0.232166	2.72049	0.337939	2.06662	1.03606	1.54028	0.216342	0.275373	0.307936	0.271511	0.267791	1.34049	1.96816	2.05481	1.9502	1.82841
CCNA_00248	sensor histidine protein kinase SpdS	0.158656	0.113599	-0.0527891	0.102309	0.0804437	0.970163	0.805009	-0.344987	0.699983	0.532542	0.105693	0.149642	0.239891	0.0115341	0.12669	0.614974	0.971214	1.50362	0.0714321	0.79031	0.179789	0.0892263	0.0262047	0.142541	0.10944	1.02287	0.612522	0.179218	0.888466	0.675768
CCNA_00249	SCO1/SenC family protein	-0.166961	-0.122189	-0.0796721	-0.196548	-0.141343	-1.34221	-0.886118	-0.560916	-1.51302	-1.07557	0.0562344	-0.0307157	0.049804	-0.141073	-0.0164376	0.347107	-0.212862	0.336499	-0.900867	-0.107531	-0.162722	-0.0758671	-0.0890335	0.0439207	-0.0709255	-1.09905	-0.571829	-0.575352	0.309953	-0.48407
CCNA_00250	poly(3-hydroxyalkanoate) depolymerase	0.248788	0.190339	0.118182	0.275621	0.208233	2.14937	1.63137	1.00793	2.40388	1.79814	-0.10174	-0.153091	-0.0685019	-0.13487	-0.114551	-0.848039	-1.26668	-0.579908	-1.14513	-0.959939	0.0910387	0.0519599	0.0938815	0.0927587	0.0824097	0.780369	0.443835	0.819307	0.805951	0.712366
CCNA_00251	zinc metalloprotease	-0.164545	0.00393523	0.00558349	0.0886249	-0.0166003	-0.820811	0.0205201	0.0291662	0.570343	-0.0501952	-0.00301315	-0.0716002	0.225492	0.0485653	0.0498609	-0.0159992	-0.398664	1.21254	0.312481	0.27759	-0.0806866	0.0147082	0.184677	-0.191036	-0.0180842	-0.442181	0.0833199	1.08461	-0.968516	-0.0606907
CCNA_00252	multimodular transpeptidase-transglycosylase PbpX	-0.767263	-0.677941	-0.819784	-0.88717	-0.788039	-5.86639	-5.56713	-6.33338	-7.07637	-6.21082	-1.07606	-0.997491	-1.10859	-0.937287	-1.02986	-8.0533	-7.62477	-8.32736	-7.21697	-7.8056	-1.2038	-1.31126	-1.35704	-1.25834	-1.28261	-9.47822	-10.2806	-10.4858	-9.24539	-9.87251
CCNA_00253	aspartate-semialdehyde dehydrogenase	-0.308651	-0.483391	-0.379483	-0.274936	-0.361615	-1.78866	-3.11646	-2.78604	-1.74885	-2.36	-0.280121	-0.17878	-0.548042	-0.158152	-0.291274	-1.47882	-1.02894	-3.24159	-0.900397	-1.66244	-0.338924	-0.504631	-0.369291	-0.490371	-0.425804	-1.97059	-3.5881	-2.03754	-3.37643	-2.74317
CCNA_00254	RarD family membrane permease	0.0845397	0.168938	0.143814	0.0640863	0.115345	0.676228	1.32591	1.15781	0.526124	0.92152	0.115337	0.0367059	0.0469628	0.0651372	0.0660357	0.878581	0.278783	0.374452	0.492777	0.506148	0.141624	0.159069	0.168605	0.128278	0.149394	1.14752	1.30256	1.34234	1.06523	1.21441
CCNA_00256	pyridoxine kinase	0.0460868	0.0574317	0.104339	0.0145064	0.055591	0.306987	0.406455	0.750009	0.0967686	0.390055	0.141107	0.106186	0.316371	0.25555	0.204803	1.01044	0.635789	2.19982	1.62195	1.367	0.142354	-0.00404723	0.168792	0.127795	0.108723	0.967077	-0.025757	1.19782	0.830718	0.742464
CCNA_00259	hypothetical protein	0.0981231	-0.118126	0.0918663	-0.0235044	0.0120896	0.750766	-0.919921	0.641503	-0.173261	0.0747719	0.0284942	-0.146798	0.061886	-0.0515618	-0.0269949	0.198946	-0.917357	0.500724	-0.343172	-0.140215	-0.0926006	-0.0400687	-0.034312	-0.0421086	-0.0522725	-0.70383	-0.332768	-0.243903	-0.288201	-0.392175
CCNA_00260	glutathione S-transferase	0.232849	0.0710781	0.204568	0.0122651	0.13019	1.72346	0.547036	1.43619	0.0822558	0.947234	-0.0492809	0.210212	-0.0766453	-0.11146	-0.00679365	-0.284439	1.41731	-0.479287	-0.70226	-0.0121689	0.111097	-0.036257	0.0814159	-0.0546936	0.0253906	0.739509	-0.238259	0.549357	-0.344286	0.17658
CCNA_00262	ketopantoate reductase panE/ApbA family protein	-0.0317139	-0.148737	-0.319541	-0.217743	-0.179434	-0.201356	-0.868523	-2.16626	-1.129	-1.09129	-0.10018	0.00117383	-0.151579	-0.111153	-0.0904344	-0.559341	0.0060869	-0.739212	-0.613241	-0.476427	0.0905492	-0.0408371	-0.179499	-0.320229	-0.112504	0.553557	-0.236	-1.02436	-1.96968	-0.66912
CCNA_00263	hypothetical protein	0.0688104	0.0638918	-0.221112	-0.193524	-0.0704835	0.405014	0.430296	-1.40092	-1.18165	-0.436815	-0.048275	0.0388228	-0.0832932	-0.0255906	-0.029584	-0.264225	0.252635	-0.536671	-0.161683	-0.177486	-0.205941	-0.0589249	-0.0186343	-0.0118659	-0.0738415	-1.28857	-0.421084	-0.117011	-0.0706278	-0.474322
CCNA_00264	C4-dicarboxylate transport protein	-4.58976	-3.8427	-2.40322	-2.40762	-3.31082	-3.15869	-2.69041	-2.81623	-2.35742	-2.75569	-3.35606	-1.87466	-3.99684	-1.75535	-2.74573	-2.87452	-1.23711	-2.54415	-1.57177	-2.05689	-2.24294	-1.16176	-2.32184	-2.00817	-1.93368	-2.15921	-1.50129	-2.20331	-2.12326	-1.99677
CCNA_00265	AMP nucleosidase	0.225229	0.460602	0.964544	0.35029	0.500166	0.1977	0.4472	0.991517	0.307709	0.486032	0.213848	-0.777293	-0.543478	-0.25149	-0.339603	0.16517	-0.463961	-0.359056	-0.173894	-0.207935	0.768543	-0.268535	0.299545	0.202415	0.250492	0.723139	-0.206926	0.25632	0.177246	0.237445
CCNA_00266	3-ketoacyl-CoA thiolase	-0.0765052	-0.0234908	-0.0533923	0.021715	-0.0329183	-0.614758	-0.180862	-0.409085	0.159748	-0.261239	-0.00783015	-0.05118	0.0772719	-0.0016606	0.0041503	-0.0572099	-0.363153	0.573281	-0.0123328	0.0351464	-0.0152261	-0.071802	-0.13304	-0.0626075	-0.0706688	-0.113237	-0.562682	-1.01341	-0.50079	-0.54753
CCNA_00267	NADH pyrophosphatase	0.0573818	0.0266888	0.075609	0.0266807	0.0465901	0.45256	0.216635	0.630234	0.200741	0.375042	-0.129227	-0.0917024	-0.0304612	0.0223256	-0.0572662	-0.97825	-0.646121	-0.23298	0.175454	-0.420474	-0.00907659	-0.0174161	-0.070704	-0.0110883	-0.0270713	-0.0687427	-0.137451	-0.552707	-0.0849812	-0.21097
CCNA_00269	YbaB/EbfC-family DNA-binding protein	0.838198	0.123562	-0.744911	0.482359	0.174802	1.00918	0.128654	-0.577967	0.514662	0.268633	-1.0404	-0.78539	-0.782124	0.28635	-0.580392	-0.679562	-0.550509	-0.564423	0.266653	-0.38196	-0.143394	-0.545361	-0.437107	-1.10567	-0.557883	-0.128956	-0.461749	-0.362751	-0.797431	-0.437721
CCNA_00270	Recombination protein recR	-0.0623285	0.0749739	0.0939294	-0.132269	-0.00642352	-0.413747	0.490603	0.605192	-0.790287	-0.0270596	0.0558764	-0.116438	0.0795738	0.0517004	0.017678	0.332574	-0.789408	0.466089	0.301075	0.0775827	0.0969726	0.0873825	-0.0994365	-0.00858232	0.0190841	0.582858	0.565205	-0.645138	-0.060472	0.110613
CCNA_00271	hypothetical protein	0.152833	-0.233456	0.0543251	0.0234808	-0.000704339	0.940108	-1.38238	0.280681	0.110662	-0.0127325	-0.0683712	0.103461	0.0506157	0.0120656	0.0244428	-0.28822	0.370839	0.190861	0.0536032	0.0817708	-0.216636	-0.217265	-0.186313	0.00433694	-0.153969	-0.742753	-1.07097	-0.741761	0.0248917	-0.632647
CCNA_00272	RmuC family protein	-0.0845723	-0.052739	-0.133083	-0.0994657	-0.0924649	-0.64202	-0.397301	-1.04139	-0.731328	-0.703011	-0.0230876	0.160951	-0.111057	-0.0572708	-0.00761602	-0.163977	1.18439	-0.804718	-0.415581	-0.0499721	0.0336937	0.152255	-0.0874941	0.060143	0.0396495	0.246567	1.20325	-0.646592	0.449369	0.313148
CCNA_00274	hypothetical protein	-0.0499932	0.0799461	0.253371	0.0898832	0.0933017	-0.25213	0.436467	1.15897	0.365605	0.427227	0.129962	0.423213	0.0318663	0.266117	0.21279	0.608054	1.90652	0.132757	1.33352	0.995213	0.31441	0.219857	0.188564	0.31196	0.258698	1.35688	0.991404	0.899067	1.53139	1.19469
CCNA_00276	cupin family protein	0.610137	0.778673	0.583386	0.394535	0.591683	1.63963	2.47899	1.2638	1.10303	1.62136	0.358043	0.542251	0.0268533	0.0111468	0.234573	0.920707	1.44815	0.0478896	0.0221674	0.60973	0.981493	0.0936418	0.637943	0.257603	0.49267	2.7118	0.240324	1.66836	0.724382	1.33622
CCNA_00278	glutaminase	0.150426	0.0308081	0.150437	0.110919	0.110647	1.07016	0.221178	1.1252	0.859206	0.818934	-0.043303	0.0738919	0.124969	-0.0985871	0.0142428	-0.299849	0.494175	0.804602	-0.69379	0.0762845	0.0770762	0.0311664	0.0491728	-0.0403358	0.0292699	0.59432	0.234136	0.348748	-0.307282	0.217481
CCNA_00279	NAD(P)H-quinone reductase	0.33694	0.199777	0.0561675	0.148689	0.185393	1.42821	1.06252	0.263023	0.655541	0.852322	-0.0898566	0.178552	-0.0425195	-0.0253745	0.00520024	-0.300667	1.03505	-0.194001	-0.132704	0.10192	-0.00478991	0.0304321	0.214981	0.0452516	0.0714686	-0.027715	0.162163	1.35193	0.211613	0.424498
CCNA_00280	tRNA pseudouridine synthase A	-3.99924	-2.63284	-3.67419	-1.57193	-2.96955	-2.27331	-2.12194	-2.3722	-0.98893	-1.9391	-0.808979	-0.626838	-1.64001	-0.808044	-0.970967	-0.972883	-1.11413	-1.66417	-1.05428	-1.20137	-2.03693	-0.330551	-0.480497	-0.220936	-0.767228	-2.33747	-0.441818	-0.524134	-0.273412	-0.894208
CCNA_00284	pyrimidine 5'-nucleotidase family protein	-0.0909494	-0.209784	0.000448146	-0.0700687	-0.0925885	-0.459645	-1.32305	0.0026614	-0.385165	-0.541299	-0.256701	0.0196628	-0.113971	-0.0735683	-0.106144	-1.31645	0.123571	-0.628736	-0.350995	-0.543151	-0.161142	0.0218807	-0.00696909	-0.305336	-0.112892	-0.94987	0.13772	-0.0473602	-1.60046	-0.614993
CCNA_00285	acetylglutamate kinase	-0.268193	0.0310297	0.219898	-0.0411468	-0.014603	-1.43014	0.150789	1.14946	-0.220501	-0.0875998	-0.0915713	-0.0275269	-0.0510806	-0.0601337	-0.0575781	-0.392706	-0.138687	-0.220116	-0.244288	-0.248949	0.122021	0.130981	0.095949	0.357797	0.176687	0.570218	0.780564	0.549915	2.20225	1.02574
CCNA_00286	two-component receiver domain protein LovR	-0.0587828	0.00435975	0.180937	0.124013	0.0626318	-0.416858	0.0341167	1.14454	0.829901	0.397924	0.121347	-0.0205721	0.167581	-0.129514	0.0347104	0.763034	-0.134073	0.993925	-0.782361	0.210131	-0.0601498	-0.0617066	0.105163	-0.015526	-0.00805492	-0.353975	-0.385166	0.731938	-0.0995422	-0.0266861
CCNA_00287	photosensory histidine protein kinase LovK	0.0264725	0.0163556	-0.0645712	0.069823	0.01202	0.203472	0.131336	-0.503608	0.549045	0.0950611	-0.0105382	-0.133404	0.0742399	0.0231057	-0.0116492	-0.0840374	-1.01582	0.586037	0.171932	-0.0854728	0.148509	-0.0795484	-0.0197459	-0.0850668	-0.00896302	1.21942	-0.645798	-0.151862	-0.704913	-0.0707877
CCNA_00288	ABC-type sulfate transport system periplasmic component	0.00874069	0.0201751	-0.0745593	0.0257634	-0.00497004	0.0665321	0.16474	-0.598956	0.205631	-0.0405132	-0.0207908	-0.0494211	-0.0573103	-0.0376366	-0.0412897	-0.155299	-0.384843	-0.444138	-0.27556	-0.31496	-0.168253	-0.14668	0.0230339	-0.134946	-0.106711	-1.27796	-1.20636	0.18783	-1.00802	-0.826128
CCNA_00290	autotransporter outer membrane beta-barrel domain-containing protein	-0.967787	-0.879152	-1.16134	-1.06182	-1.01752	-6.34573	-6.03139	-7.92608	-7.19396	-6.87429	-1.11375	-1.1384	-1.01452	-0.950985	-1.05441	-6.91253	-7.232	-6.504	-6.58769	-6.80906	-1.15312	-1.27279	-1.08059	-1.17149	-1.1695	-7.41531	-8.36333	-7.24682	-8.00464	-7.75752
CCNA_00291	phosphate regulon sensor protein phoR	0.111491	0.18666	0.156708	0.141886	0.149186	0.641364	1.3022	0.981429	1.02057	0.986392	-0.043991	0.029892	0.0804965	-0.0221559	0.0110604	-0.246427	0.177731	0.42431	-0.12866	0.0567386	0.149621	0.157217	-0.117459	0.213187	0.100642	0.911056	0.954271	-0.711015	1.28058	0.608724
CCNA_00296	phosphate regulon response regulator PhoB	-0.58585	-1.40296	-0.202072	-2.37633	-1.1418	-0.743802	-1.64655	-0.327366	-2.02596	-1.18592	-0.682076	-1.33342	-0.393133	-0.16173	-0.642589	-1.03852	-1.65925	-0.346717	-0.259983	-0.826117	0.243897	-1.11596	-0.426441	-0.728094	-0.50665	0.349084	-1.67032	-0.640618	-0.903245	-0.716276
CCNA_00297	two-component response regulator	0.17392	-0.0124523	-0.00261006	0.0414976	0.0500889	1.45387	-0.105394	-0.0225059	0.344048	0.417505	0.109355	0.0722079	0.0298351	0.0942448	0.0764107	0.88969	0.581375	0.233423	0.758386	0.615719	0.0587563	-0.0384563	0.0429498	0.190832	0.0635205	0.476589	-0.31551	0.341154	1.52007	0.505577
CCNA_00298	hypothetical protein	0.175676	0.0552812	-0.021644	0.157131	0.0916111	1.13623	0.416394	-0.144308	1.12975	0.634515	0.0661447	0.283063	0.0640415	0.0620346	0.118821	0.505132	2.02579	0.404339	0.410592	0.836462	-0.0139592	0.143917	0.044227	-0.00936633	0.0412046	-0.0993975	1.10659	0.299893	-0.0641848	0.310725
CCNA_00299	phosphoribosylamine--glycine ligase	-0.168121	-0.145113	-0.145481	-0.216442	-0.168789	-1.25891	-1.17075	-1.16668	-1.78942	-1.34644	0.0622846	0.0649231	-0.0473177	-0.00774274	0.0180368	0.486987	0.502541	-0.371415	-0.0630212	0.138773	0.130961	0.0236664	0.0279199	0.0770442	0.0648978	1.07635	0.20108	0.229365	0.644258	0.537763
CCNA_00300	glyoxalase superfamily protein	-0.00407371	0.132412	-0.0678643	0.183349	0.0609556	-0.0277399	0.986225	-0.465304	1.376	0.467295	0.215946	0.124631	0.211858	0.0235214	0.143989	1.3556	0.801912	1.27119	0.155787	0.89612	0.0843098	0.223897	0.14897	0.185819	0.160749	0.555347	1.72728	1.01878	1.37817	1.1699
CCNA_00301	phosphotransferase family protein	0.0780309	0.0287767	-0.0159604	-0.0165862	0.0185652	0.66331	0.248788	-0.141017	-0.140749	0.157583	-0.0198579	0.0373316	-0.040234	0.0578429	0.00877065	-0.165939	0.322631	-0.334942	0.493048	0.0786994	0.0169851	0.0145667	-0.0418799	-0.0899462	-0.0250686	0.143406	0.123537	-0.366126	-0.757457	-0.21416
CCNA_00302	imidazolonepropionase-related amidohydrolase	0.11485	0.200649	0.0445876	0.102656	0.115686	0.910298	1.59998	0.350313	0.744263	0.901213	0.134955	0.118919	0.124838	0.00580535	0.0961294	0.955819	0.852214	0.926347	0.0401159	0.693624	0.165668	0.0973267	0.00487245	0.0780252	0.086473	1.22661	0.793052	0.0359221	0.593817	0.66235
CCNA_00305	cobalt-zinc-cadmium resistance protein czcD	0.218613	0.0410135	0.000744407	0.137068	0.0993595	1.29835	0.302858	0.0053659	1.00439	0.65274	0.133291	-0.00754318	-0.0279463	-0.0955992	0.000550604	0.816071	-0.0530642	-0.178188	-0.639274	-0.0136135	0.232202	0.190593	0.0610472	0.166872	0.162679	1.54107	1.28302	0.425193	1.19175	1.11026
CCNA_00310	3'-phosphoadenosine-5'-phosphosulfate (PAPS) 3'-phosphatase family protein	-0.0588751	0.158603	0.106083	0.0359648	0.0604441	-0.443974	1.06421	0.820734	0.240226	0.4203	-0.0606779	-0.035637	-0.0742829	0.127482	-0.0107789	-0.375304	-0.242733	-0.540375	0.896557	-0.065464	-0.00335001	-0.0372412	0.0589778	-0.0110656	0.00183026	-0.0228885	-0.244448	0.369759	-0.0749345	0.00687204
CCNA_00311	Zn-dependent protease family protein	-0.156053	0.0980053	0.055182	-0.0347464	-0.00940314	-1.02217	0.657043	0.367572	-0.236185	-0.0584345	0.335626	0.262418	0.120507	0.205419	0.230992	2.03227	1.71668	0.813472	1.42727	1.49742	0.0573148	0.0352903	0.14354	0.021485	0.0644075	0.379764	0.208187	0.940778	0.160479	0.422302
CCNA_00312	MAPEG family transmembrane protein	0.131535	0.103235	0.0264863	0.178194	0.109863	1.01	0.783281	0.195599	1.31628	0.82629	0.0396469	0.0809996	0.0619444	0.139829	0.0806049	0.296364	0.547477	0.448414	1.03862	0.582719	0.0227875	0.0907405	0.147326	0.062919	0.0809432	0.166992	0.681959	1.06751	0.466235	0.595674
CCNA_00313	peptidase M14 family	-0.026675	0.0237783	0.0564987	0.014146	0.016937	-0.239846	0.214796	0.509735	0.129775	0.153615	0.0400714	0.0643	0.0268888	0.105521	0.0591952	0.35167	0.57039	0.23754	0.942267	0.525466	0.0381184	-0.0369331	-0.0217204	0.0103654	-0.0025424	0.338221	-0.331043	-0.195887	0.0945302	-0.0235447
CCNA_00314	hypothetical protein	0.00940915	0.155834	0.0563724	0.130819	0.0881085	0.0724222	1.19394	0.414298	1.0206	0.675315	0.070445	0.122066	-0.00536593	0.0982176	0.0713406	0.472868	0.899943	-0.0386129	0.698712	0.508227	0.0562344	0.0855179	0.136762	0.0459868	0.0811254	0.41799	0.636371	1.06109	0.364951	0.620099
CCNA_00315	3-polyprenyl-4-hydroxybenzoate decarboxylase	-0.599166	-0.522849	-0.803514	-0.951459	-0.719247	-3.02456	-2.64837	-3.69373	-4.18663	-3.38832	-0.583102	-0.927557	-0.771239	-0.690427	-0.743081	-2.89421	-3.49356	-3.25615	-2.96153	-3.15136	-0.658851	-0.646266	-0.937981	-0.919569	-0.790667	-3.07752	-3.64765	-4.48141	-3.82474	-3.75783
CCNA_00316	glutamate 5-kinase	-0.147982	0.11332	-0.327458	-0.157293	-0.129853	-0.742425	0.555898	-1.81393	-0.841259	-0.710428	-0.129663	-0.225163	0.0134992	-0.342778	-0.171026	-0.553332	-0.97938	0.0695816	-1.46781	-0.732734	-0.104856	0.0363007	0.00267656	0.0771525	0.00281833	-0.420375	0.174076	0.0128024	0.345683	0.0280466
CCNA_00318	hypothetical protein	0.059825	0.100847	-0.0372228	0.0409492	0.0410996	0.517358	0.879448	-0.319229	0.359486	0.359266	-0.00567563	0.0140709	0.113053	0.0538059	0.0438136	-0.045752	0.11091	0.977474	0.462493	0.376281	0.00869748	0.0977788	-0.0319593	0.0722427	0.0366899	0.0738898	0.862482	-0.272532	0.617719	0.32039
CCNA_00319	acetyltransferase GNAT family	0.0658414	0.0285421	0.011979	-0.162747	-0.0140962	0.485494	0.212413	0.0780447	-1.22308	-0.111783	0.0819717	0.0274199	0.132528	0.0915636	0.0833708	0.598125	0.199547	0.786714	0.629393	0.553445	0.0963027	0.0616919	-0.018863	0.131522	0.0676635	0.711589	0.473409	-0.13544	0.92905	0.494652
CCNA_00322	hypothetical protein	-0.378031	-0.157679	-0.218685	-0.147077	-0.225368	-2.51454	-1.10976	-1.60397	-1.06274	-1.57275	-1.71466	-1.75179	-1.48217	-1.64669	-1.64883	-8.04643	-7.35846	-7.08697	-7.11776	-7.40241	-1.37698	-1.19246	-1.13545	-1.08054	-1.19636	-7.57798	-6.66933	-6.62855	-5.89657	-6.69311
CCNA_00323	CobW-family GTP binding protein ZrpX	-0.0999565	-0.00169107	0.0914682	-0.168414	-0.0446484	-0.541721	-0.00963804	0.457565	-1.04598	-0.284943	-0.145526	-0.276767	-0.0301707	-0.0481442	-0.125152	-0.687316	-1.54665	-0.13711	-0.276696	-0.661944	-0.0305592	-0.188084	-0.094104	-0.35368	-0.166607	-0.147587	-1.07099	-0.469402	-2.02057	-0.927137
CCNA_00324	ExbD-family protein	-0.455919	0.00169871	0.307189	0.39384	0.0617024	-1.43168	0.00387948	0.795305	1.36136	0.182216	-0.723172	-0.366716	-0.768594	-1.20459	-0.765768	-0.742516	-0.696095	-1.56226	-1.88412	-1.22125	-0.043587	-0.074823	-0.0770658	-0.320794	-0.129067	-0.105409	-0.283123	-0.180217	-0.963834	-0.383146
CCNA_00326	vegetatible incompatibility protein HET-E-1	-0.0544797	-0.0264483	0.0520136	0.0306031	0.000422158	-0.349205	-0.163288	0.347997	0.206302	0.0104518	-0.125718	-0.117317	0.137827	-0.0434461	-0.0371637	-0.786343	-0.738058	0.878073	-0.236014	-0.220585	-0.22823	-0.264373	-0.12051	-0.267377	-0.220123	-1.42353	-1.89713	-0.792916	-1.85464	-1.49206
CCNA_00327	FMN-binding nitroreductase family enzyme	0.0259927	0.178257	0.0666439	0.012331	0.0708061	0.18931	1.25449	0.505421	0.0992297	0.512113	-0.0235399	-0.0347388	0.0663855	0.0705964	0.0196758	-0.155671	-0.265094	0.421584	0.473996	0.118704	-0.0749986	-0.0204108	0.00154904	0.0697501	-0.00602758	-0.576173	-0.15466	0.0110958	0.558666	-0.0402679
CCNA_00328	monofunctional biosynthetic peptidoglycan transglycosylase MtgA	-0.114117	-0.0573171	-0.0122461	-0.0323672	-0.0540117	-0.96829	-0.492809	-0.1063	-0.278262	-0.461415	-0.0217063	-0.02352	-0.0600673	-0.0285144	-0.033452	-0.182616	-0.200524	-0.506731	-0.239943	-0.282454	-0.137642	-0.0311883	-0.113426	-0.138935	-0.105298	-1.20454	-0.275075	-0.984993	-1.18247	-0.91177
CCNA_00329	ribosomal-protein-alanine acetyltransferase	-0.120554	-0.668969	0.0753176	-0.468766	-0.295743	-0.250456	-2.39631	0.206114	-1.16161	-0.900565	0.302481	-0.327906	-0.327944	0.428245	0.018719	0.869593	-1.23248	-0.869227	1.2911	0.014746	0.0587055	-0.175553	0.096077	0.0877544	0.0167459	0.206291	-0.628861	0.353807	0.440833	0.0930174
CCNA_00330	molybdenum-pterin binding protein mopB	-0.0925541	0.142047	0.0991427	-0.113529	0.00877668	-0.62869	0.842489	0.770405	-0.756755	0.0568624	0.0732415	0.00486418	-0.0782483	0.0831682	0.0207564	0.430079	0.0272614	-0.479552	0.430093	0.101971	0.019975	0.0982092	0.0900469	0.138587	0.0867044	0.123428	0.677291	0.585169	0.837883	0.555943
CCNA_00331	molybdate-binding protein	0.0428986	-0.0182784	0.0490379	-0.0940451	-0.00509676	0.276074	-0.119568	0.299899	-0.557104	-0.0251746	0.0761391	-0.0247167	0.198822	0.152504	0.100687	0.447837	-0.146416	1.16085	0.903109	0.591345	0.0759378	-0.147918	-0.108975	-0.0975241	-0.0696199	0.487482	-0.989466	-0.641113	-0.550629	-0.423431
CCNA_00332	molybdenum transport system permease protein modB	0.0559651	-0.0232822	0.115065	0.115082	0.0657075	0.425175	-0.180318	0.875096	0.885781	0.501434	0.139861	0.0868306	0.0849101	0.0551907	0.091698	1.00192	0.651721	0.523146	0.379576	0.63909	0.0552335	0.0253267	-0.00876634	0.0348365	0.0266576	0.429064	0.207816	-0.065319	0.266454	0.209504
CCNA_00333	LytTr DNA-binding domain protein	0.116932	0.107142	0.142831	0.0987678	0.116418	0.880801	0.785956	1.14602	0.759566	0.893086	0.164627	0.0118278	0.137536	0.0465189	0.0901276	1.18265	0.0842034	0.964284	0.34683	0.644492	0.14699	0.137593	0.102067	0.0669828	0.113408	1.1592	1.02314	0.764105	0.502133	0.862146
CCNA_00334	hypothetical protein	0.388679	0.209516	0.266511	0.461075	0.331445	1.35531	0.878826	1.21723	1.38135	1.20818	-0.0326621	-0.0815595	-0.263371	0.0770346	-0.0751396	-0.101762	-0.371506	-1.00684	0.319101	-0.290252	0.0661451	0.31365	0.101158	-0.202902	0.0695128	0.241302	1.29379	0.368463	-0.847578	0.263994
CCNA_00335	hypothetical protein	-0.0973054	0.128829	-0.0485785	0.0506673	0.00840304	-0.624384	0.919595	-0.349199	0.327332	0.0683362	-0.178663	0.0438616	-0.110826	0.0881651	-0.0393656	-1.19571	0.273658	-0.653688	0.504208	-0.267883	0.0127637	-0.00121685	-0.0482502	-0.0310581	-0.0169404	0.0824513	-0.00769279	-0.313386	-0.201577	-0.110051
CCNA_00336	lignostilbene-alpha beta-dioxygenase	-0.452875	-0.0944399	-0.203747	-0.251118	-0.250545	-1.90312	-0.506007	-0.830717	-1.42432	-1.16604	-0.134434	-0.302725	-0.238417	-0.393787	-0.267341	-0.685847	-1.60456	-1.11032	-1.59936	-1.25002	-0.137655	0.00173143	-0.0670412	-0.169671	-0.0931589	-0.638695	0.00705364	-0.291267	-0.788857	-0.427941
CCNA_00337	TetR-family transcriptional regulator	0.612455	0.571747	0.545386	0.591895	0.580371	4.84613	4.56332	4.24348	4.89772	4.63766	0.141407	0.0976505	-0.0239525	0.136035	0.0877851	1.07081	0.723587	-0.177302	1.01937	0.659117	0.132853	0.113602	0.175554	0.205473	0.15687	0.991872	0.901827	1.44108	1.58752	1.23058
CCNA_00338	TonB-dependent receptor	0.0497099	0.0577131	0.0822493	0.0838137	0.0683715	0.472415	0.551372	0.790196	0.803373	0.654339	-0.0137568	0.0368184	0.0264236	-0.00720054	0.0105712	-0.130709	0.35039	0.249629	-0.0680879	0.100306	0.00818943	0.0356747	0.0145479	-0.00801056	0.0126004	0.0782172	0.340722	0.139327	-0.0762813	0.120496
CCNA_00339	transporter major facilitator superfamily	0.178821	0.0587376	0.0725785	0.0969141	0.101763	1.52626	0.512523	0.624284	0.836114	0.874795	-0.039003	0.101428	-0.0160318	0.0738387	0.030058	-0.330987	0.857999	-0.131475	0.59658	0.248029	0.0166822	-0.0100302	0.00673081	0.0438275	0.0143026	0.139546	-0.0846901	0.0554267	0.375547	0.121457
CCNA_00344	hypothetical protein	-0.325627	-0.277445	-0.291037	-0.246555	-0.285166	-2.48158	-2.04115	-1.99346	-1.73555	-2.06294	0.0827901	0.121706	0.133542	-0.0797207	0.0645793	0.604579	0.864347	0.997934	-0.563309	0.475888	-0.0643956	0.0092661	0.0927017	0.0165569	0.0135323	-0.506189	0.0733394	0.734505	0.125463	0.10678
CCNA_00345	alpha/beta family hydrolase	-0.0356917	-0.00684066	0.0106956	0.0723413	0.0101261	-0.234725	-0.0491881	0.0826862	0.528173	0.0817366	0.0548195	0.1053	-0.0250487	-0.0496438	0.0213568	0.383376	0.691964	-0.171073	-0.357754	0.136628	-0.010067	-0.0928759	0.0442353	0.122055	0.0158368	-0.0705741	-0.6497	0.328696	0.930089	0.134628
CCNA_00348	methyl-accepting chemotaxis protein	-0.00130613	0.104882	0.0549119	0.0512051	0.0524233	-0.0113458	0.935687	0.485486	0.447586	0.464353	0.100904	0.0838627	0.140529	0.158418	0.120928	0.86474	0.705992	1.20242	1.28787	1.01526	0.0183997	0.100512	0.100369	0.0882888	0.0768924	0.158244	0.844716	0.856738	0.770231	0.657482
CCNA_00349	integrase/recombinase XerC-CodV family	-0.40395	-0.572075	-0.582259	-0.212456	-0.442685	-1.81873	-2.04494	-2.58326	-0.812787	-1.81493	-0.416245	-0.596093	-0.319442	-0.00443822	-0.334055	-2.0186	-2.30011	-1.26316	-0.0171313	-1.39975	-0.515674	-0.583456	-0.479101	-0.363674	-0.485476	-1.94521	-2.22682	-1.88815	-1.70493	-1.94128
CCNA_00350	hypothetical protein	-0.465698	-1.13488	-0.359837	-0.511536	-0.617988	-1.60461	-3.61065	-1.11421	-1.28334	-1.9032	-0.600527	-0.747008	-0.355515	-0.483932	-0.546746	-1.53434	-2.46627	-1.02565	-1.49717	-1.63086	-0.820443	-0.997612	-0.630664	-0.651599	-0.77508	-2.2304	-4.12356	-2.00431	-2.3146	-2.66822
CCNA_00351	primosomal protein N'	-2.97883	-3.30623	-3.53385	-3.36408	-3.29575	-2.02853	-2.22215	-2.0289	-2.04847	-2.08201	-3.80378	-3.83744	-3.39367	-2.39388	-3.35719	-1.75105	-1.74216	-1.92211	-1.53722	-1.73813	-3.91273	-1.91349	-3.65162	-3.61221	-3.27251	-1.87513	-1.56325	-1.9603	-2.04378	-1.86061
CCNA_00352	integral membrane protein	0.0421294	-0.259182	-0.09823	-0.0952723	-0.102639	0.246715	-1.67619	-0.651788	-0.606638	-0.671974	-0.00379825	-0.023073	0.0900065	-0.09658	-0.0083612	-0.0238691	-0.130692	0.576265	-0.589973	-0.0420674	-0.026174	-0.0535332	0.0579077	0.114236	0.0231092	-0.181185	-0.351439	0.406239	0.751179	0.156198
CCNA_00353	O-antigen acetylase	0.0782111	0.0204957	0.0176976	0.0148985	0.0328257	0.668661	0.169399	0.147289	0.131265	0.279154	0.263655	0.342061	0.317507	0.379858	0.32577	2.17297	2.84848	2.51053	3.07447	2.65161	0.0837332	0.123167	0.100721	0.0839194	0.0978852	0.726896	1.07359	0.86325	0.697609	0.840338
CCNA_00354	NlpC/P60 CHAP domain amidase protein	-0.252566	0.581074	0.387294	0.38875	0.276138	-0.660849	1.75946	1.66029	1.05613	0.953758	-1.01173	-0.278842	-0.604157	-1.06769	-0.740603	-2.19541	-0.579994	-1.14801	-1.76773	-1.42279	-0.566738	-0.652363	-0.23034	0.083209	-0.341558	-1.40054	-2.29386	-0.684677	0.241544	-1.03438
CCNA_00355	putative pentapeptide repeat protein	0.00689311	0.00639193	0.0300364	-0.0726236	-0.00732556	0.0569398	0.0550568	0.256466	-0.626988	-0.0646315	0.0455996	-0.078207	-0.0262421	-0.0288477	-0.0219243	0.381142	-0.629922	-0.211879	-0.235946	-0.174151	-0.0282655	0.0472734	-0.0177296	0.0440928	0.0113428	-0.243369	0.406652	-0.1531	0.372188	0.0955929
CCNA_00356	outer membrane protein	0.111698	0.0612684	0.0736358	0.0545307	0.0752831	0.951545	0.526252	0.646401	0.455766	0.644991	0.148073	0.0057312	0.093176	0.097776	0.086189	1.2474	0.0463156	0.731107	0.802384	0.706802	0.13378	0.0290233	0.124757	0.0871484	0.0936772	1.08046	0.238857	1.01324	0.709739	0.760576
CCNA_00357	secretory tripeptidyl aminopeptidase	-0.0443001	0.00963051	-0.013481	0.0305065	-0.00441102	-0.369376	0.0837265	-0.114389	0.259077	-0.0352404	-0.0395358	0.0592556	0.121565	0.0411923	0.0456192	-0.331451	0.498896	0.978293	0.34701	0.373187	0.00575152	0.00591817	-0.0145601	-0.0159021	-0.00469812	0.0495445	0.0514373	-0.127296	-0.134249	-0.0401408
CCNA_00358	delta 3 5-delta2 4-dienoyl-CoA isomerase precursor	0.00871575	-0.0116606	-0.111793	0.141481	0.0066858	0.0605164	-0.0806648	-0.836213	1.00356	0.0368001	0.0791723	-0.000485629	-0.104082	-0.0423986	-0.0169484	0.532249	-0.00320484	-0.625444	-0.302612	-0.0997527	-0.118803	-0.0297212	0.0185352	-0.0358817	-0.0414676	-0.83248	-0.212231	0.13676	-0.240382	-0.287083
CCNA_00359	SH3 domain-containing cell surface protein	-0.0293359	0.0504729	0.0385135	-0.0329251	0.00668135	-0.244002	0.4482	0.312967	-0.277129	0.0600089	0.046762	0.0954664	-0.0301233	0.107998	0.0550258	0.360021	0.725116	-0.246306	0.850014	0.422211	-0.0769183	0.0255085	0.00206136	0.0510389	0.000422625	-0.620335	0.217201	0.0173463	0.428953	0.0107912
CCNA_00360	alpha/beta hydrolase superfamily protein	-0.064889	-0.0177335	-0.0247768	0.00568469	-0.0254287	-0.502253	-0.135874	-0.174494	0.0388524	-0.193442	0.0597105	-0.19882	0.0818561	-0.0959327	-0.0382964	0.437584	-1.48722	0.549052	-0.649275	-0.287466	0.085813	0.0725076	0.00931524	0.0336441	0.05032	0.662535	0.570991	0.0707407	0.245804	0.387518
CCNA_00361	hot dog superfamily thioesterase	-0.0139369	0.0577055	-0.0644665	0.0237563	0.000764572	-0.116549	0.481349	-0.542735	0.194294	0.00408962	0.0333443	-0.0329317	-0.0411956	-0.0212382	-0.0155053	0.276667	-0.262593	-0.346146	-0.170407	-0.12562	0.079717	-0.0470087	-0.0536905	-0.0134401	-0.00860553	0.687292	-0.388789	-0.446804	-0.109804	-0.0645263
CCNA_00362	zinc uptake regulation protein	-1.42845	-1.68269	-1.54663	-1.83851	-1.62407	-6.95823	-10.668	-8.94681	-10.8053	-9.34458	-0.869104	-1.03175	-1.40085	-1.19117	-1.12322	-5.12919	-5.91966	-7.32612	-6.91687	-6.32296	-0.865534	-0.964916	-0.981081	-0.79858	-0.902528	-5.71259	-6.69746	-6.07337	-5.60059	-6.021
CCNA_00363	PAP2 bacterial acid phosphatase	0.0463129	-0.110684	-0.00363457	-0.113129	-0.0452836	0.300291	-0.763113	-0.0280191	-0.800901	-0.322936	-0.107694	-0.0538048	-0.0167931	-0.144711	-0.0807507	-0.671646	-0.39056	-0.113419	-0.987677	-0.540826	-0.036146	-0.200159	-0.0312498	0.0523497	-0.0538013	-0.270356	-1.294	-0.203006	0.35048	-0.35422
CCNA_00366	phosphonates transport ATP-binding protein phnC	-0.574046	-0.427833	-0.28372	-0.504175	-0.447443	-3.0817	-2.4831	-1.91613	-3.18992	-2.66771	0.0752758	-0.0271666	-0.128438	0.0613695	-0.00473985	0.419711	-0.157173	-0.747465	0.383969	-0.0252395	-0.122019	-0.175844	-0.324708	-0.133189	-0.18894	-0.696863	-1.11632	-1.84221	-0.80251	-1.11448
CCNA_00367	phosphonates-binding protein	-0.410186	-0.527679	-0.533748	-0.338612	-0.452556	-2.87104	-3.73804	-3.81601	-2.4391	-3.21605	-0.065404	-0.0985741	-0.092788	-0.247449	-0.126054	-0.440712	-0.729696	-0.643042	-1.81294	-0.906597	-0.158736	-0.1594	-0.212912	-0.180157	-0.177801	-1.14816	-1.23049	-1.63298	-1.30865	-1.33007
CCNA_00368	phosphonates transport system permease protein phnE	-0.248021	-0.812635	-0.220792	-0.147963	-0.357353	-0.771615	-2.29328	-0.629722	-0.562946	-1.06439	0.265075	0.156478	0.171007	-0.0950693	0.124373	1.03774	0.505431	0.801645	-0.325316	0.504874	-0.0735242	0.271064	-0.309186	-0.0905774	-0.0505559	-0.283039	1.13752	-1.29459	-0.35565	-0.19894
CCNA_00369	magnesium and cobalt efflux protein corC-like protein	-0.0597231	-0.150982	-0.0719632	-0.184607	-0.116819	-0.381682	-0.992089	-0.513419	-1.2862	-0.793348	0.154976	-0.0171794	0.175583	0.0513119	0.0911729	1.00189	-0.101763	1.00929	0.33107	0.560121	-0.0569248	0.135557	-0.00978232	0.0270378	0.0239718	-0.366392	0.860008	-0.0572938	0.16738	0.150926
CCNA_00374	putative ATP synthase protein I	-0.377901	-0.501237	-0.614501	-0.21118	-0.426205	-1.34325	-2.0378	-2.21432	-0.622969	-1.55458	-0.50104	-0.498716	-0.0388739	-0.414111	-0.363185	-1.98267	-1.45207	-0.171696	-1.18253	-1.19724	-0.42664	-0.596661	-0.443246	-0.6223	-0.522212	-1.67928	-1.96191	-1.64433	-1.93065	-1.80404
CCNA_00375	hypothetical protein	-0.290191	-0.130899	-0.698587	-0.705628	-0.456326	-1.08755	-0.656032	-2.53494	-2.24068	-1.6298	-0.447769	0.0205873	-0.252356	-0.0627915	-0.185582	-1.49418	0.0826661	-1.21358	-0.329666	-0.738689	-0.413658	-0.235179	-0.207564	-0.108237	-0.24116	-1.62181	-0.941684	-0.79514	-0.433516	-0.948037
CCNA_00376	putative membrane spanning protein	-0.0806207	-0.0606784	-0.166878	-0.16173	-0.117477	-0.631849	-0.445519	-1.26795	-1.17585	-0.880294	0.0129527	-0.0596523	-0.130258	-0.0116905	-0.047162	0.0922108	-0.411637	-0.94595	-0.0814006	-0.336694	-0.156335	-0.0860555	-0.0583361	-0.164292	-0.116255	-1.19772	-0.669118	-0.423334	-1.1744	-0.866145
CCNA_00377	chromosome partition protein Smc	-0.0771107	-0.200997	-0.172503	-0.0616681	-0.12807	-0.578694	-1.52326	-1.30341	-0.466123	-0.967871	-0.0184262	-0.0827135	0.0178502	-0.0874381	-0.0426819	-0.14005	-0.61041	0.130687	-0.604312	-0.306021	-0.0329904	0.0142644	-0.016297	-0.00405904	-0.00977051	-0.249005	0.105869	-0.121999	-0.0326426	-0.0744443
CCNA_00378	thiol:disulfide interchange protein dsbA	-0.179076	-0.190214	-0.259915	-0.112436	-0.18541	-1.28316	-1.50191	-2.13412	-0.838771	-1.43949	-0.0964474	-0.1147	-0.0295597	-0.0767869	-0.0793735	-0.716583	-0.833721	-0.216314	-0.584321	-0.587735	-0.160643	-0.112702	-0.133044	-0.0521409	-0.114632	-1.29652	-0.870055	-0.985625	-0.407763	-0.88999
CCNA_00381	A/G-specific adenine DNA glycosylase	0.03619	0.065472	-0.0683328	-0.0787418	-0.0113531	0.298922	0.548386	-0.573599	-0.653492	-0.0949456	-0.0558886	-0.0779122	0.027343	0.0147788	-0.0229197	-0.446166	-0.634003	0.218394	0.117219	-0.186139	-0.0842264	-0.128374	-0.0363645	0.0344744	-0.0536225	-0.730878	-1.05785	-0.305561	0.285407	-0.45222
CCNA_00383	ribonuclease HII	0.125847	-0.158813	-0.0300917	-0.0802252	-0.0358208	0.767073	-0.808416	-0.172424	-0.458056	-0.167956	0.111232	-0.0308791	-0.0908855	0.0199672	0.00235867	0.600188	-0.15169	-0.45447	0.0923802	0.0216021	-0.0983281	-0.0980824	0.08573	-0.0619223	-0.0431507	-0.513095	-0.516759	0.485231	-0.303678	-0.212075
CCNA_00384	glucan endo-1 3-beta-glucosidase	0.0494037	-0.0195743	-0.0393539	0.107154	0.0244075	0.360066	-0.147598	-0.308681	0.803787	0.176894	0.0827983	0.0407746	0.191088	0.0639537	0.0946536	0.564764	0.265043	1.31846	0.411657	0.63998	0.171442	0.162841	0.0855854	0.0599336	0.11995	1.23023	1.17815	0.599511	0.402704	0.852648
CCNA_00385	multidrug resistance protein	-0.00976902	0.0463591	0.00819481	0.0653901	0.0275437	-0.0630126	0.352259	0.0626592	0.47495	0.206714	0.0737802	0.0401846	-0.10563	0.0916448	0.0249949	0.482985	0.284754	-0.632509	0.576006	0.177809	-0.00740632	0.0202528	0.0378766	-0.00374987	0.0117433	-0.052757	0.167662	0.267201	-0.0276127	0.0886233
CCNA_00386	DNA-3-methyladenine glycosylase	-0.245301	-0.00874649	-0.204085	-0.328889	-0.196755	-1.26027	-0.0547488	-1.23947	-1.95664	-1.12778	-0.0709775	-0.000230485	-0.370892	-0.0038944	-0.111499	-0.372839	-0.00123054	-2.16808	-0.0223401	-0.641123	-0.233288	0.035616	-0.182075	-0.143995	-0.130935	-1.42176	0.198099	-1.01474	-0.825723	-0.766029
CCNA_00387	hypothetical protein	0.0995045	-0.0357141	0.159831	0.00398511	0.0569015	0.67257	-0.230502	1.0508	0.0265663	0.37986	-0.132917	-0.19893	0.098658	-0.0162915	-0.0623701	-0.917017	-1.32766	0.602945	-0.100465	-0.435549	-0.106544	0.00963387	-0.191014	-0.0408356	-0.0821901	-0.661647	0.0653817	-1.28055	-0.264821	-0.535409
CCNA_00388	esterase lipase Family protein	-0.0553215	-0.10168	-0.0637574	0.0499749	-0.042696	-0.304762	-0.57191	-0.344662	0.288779	-0.233139	0.168018	-0.314301	-0.451288	-0.113608	-0.177794	0.978837	-1.45453	-2.73891	-0.633454	-0.962016	-0.0694943	0.0558912	-0.0833084	0.0707955	-0.00652901	-0.382363	0.348208	-0.478042	0.345106	-0.0417727
CCNA_00390	ADP-heptose--LPS heptosyltransferase	-0.693524	-0.411137	-0.54457	-0.900774	-0.637501	-3.55659	-1.96156	-2.73135	-4.55428	-3.20095	-0.873176	-0.828771	-0.506122	-0.748975	-0.739261	-4.0118	-4.14782	-2.70841	-3.35802	-3.55651	-0.538172	-0.426854	-0.51628	-0.258852	-0.43504	-2.77662	-2.34551	-3.02118	-1.36867	-2.378
CCNA_00391	hypothetical protein	0.201	-0.147042	0.00420552	-0.081098	-0.00573358	0.908568	-0.653158	0.0159333	-0.298328	-0.00674625	0.0907224	0.185421	-0.297807	-0.0939884	-0.0289128	0.338639	0.757006	-1.12393	-0.42079	-0.112268	0.00080726	-0.0101722	-0.301004	-0.0740292	-0.0960996	0.00319254	-0.038015	-1.17989	-0.309599	-0.381077
CCNA_00392	dihydroorotase	-0.802877	-0.572415	-0.736322	-0.857629	-0.742311	-4.89402	-3.31626	-3.405	-4.95965	-4.14373	-0.150054	-0.134581	-0.290736	-0.235538	-0.202727	-0.97467	-0.806908	-1.5266	-1.19477	-1.12574	-0.808999	-0.561208	-0.71041	-0.912263	-0.74822	-4.79842	-3.03617	-3.69217	-4.83306	-4.08996
CCNA_00393	RNA polymerase sigma factor	-0.0474644	-0.0654307	-0.0346244	-0.12946	-0.0692449	-0.330219	-0.480911	-0.267291	-0.90166	-0.49502	0.0243522	-0.0153682	-0.0531587	-0.146896	-0.0477677	0.15551	-0.0978641	-0.345138	-1.00424	-0.322932	-0.211298	-0.0173169	-0.0219941	-0.131449	-0.0955143	-1.49504	-0.127606	-0.153127	-0.927985	-0.675938
CCNA_00394	YCII-related domain protein	-0.136521	-0.0394769	-0.0312849	-0.0478705	-0.0637884	-0.676773	-0.157186	-0.159739	-0.223481	-0.304295	0.0712428	0.265701	-0.348627	0.0472902	0.00890171	0.295648	1.196	-1.41008	0.201494	0.0707668	0.151256	0.0662759	0.220639	-0.109333	0.0822093	0.698519	0.341729	1.04345	-0.494218	0.39737
CCNA_00395	feruloyl-CoA synthetase	-0.0235852	-0.027102	-0.0220866	0.00475094	-0.0170057	-0.193176	-0.231268	-0.189472	0.039925	-0.143498	0.0819633	0.190132	0.0658881	0.153711	0.122923	0.659799	1.48958	0.53897	1.22547	0.978456	0.0430722	0.0895389	0.0493368	0.0888546	0.0677006	0.349126	0.751495	0.412097	0.738768	0.562872
CCNA_00396	hypothetical protein	-0.124431	0.0843767	-0.12278	-0.0737467	-0.0591453	-0.899333	0.662973	-0.919997	-0.523671	-0.420007	-0.0288247	-0.266956	-0.0630368	0.00220991	-0.0891518	-0.200644	-1.93517	-0.424326	0.0151704	-0.636241	-0.000274275	-0.21688	-0.111838	-0.101947	-0.107735	-0.00205412	-1.56332	-0.848965	-0.757535	-0.792969
CCNA_00397	acetolactate synthase	-0.189863	-0.136206	-0.117389	-0.0682072	-0.127916	-1.60914	-1.13147	-1.00427	-0.594975	-1.08496	-0.153257	-0.151518	-0.204533	-0.0296647	-0.134743	-1.3111	-1.2638	-1.68481	-0.25094	-1.12766	-0.269052	-0.0991228	-0.205572	-0.201302	-0.193762	-2.31555	-0.862918	-1.78062	-1.72372	-1.6707
CCNA_00398	hypothetical protein	0.333235	0.384941	0.289309	0.360524	0.342002	2.98094	3.45493	2.59871	3.26808	3.07566	-0.103873	-0.148978	-0.148585	-0.108651	-0.127522	-0.905219	-1.29038	-1.26211	-0.959164	-1.10422	0.092903	0.0725392	0.231159	0.104325	0.125232	0.829995	0.643916	2.04147	0.919815	1.1088
CCNA_00399	zinc metallohydrolase glyoxalase II family	0.172094	-0.0601428	0.170012	0.0170756	0.0747598	1.22553	-0.41863	1.26139	0.124774	0.548265	0.1557	0.225527	0.000703354	0.0623815	0.111078	1.0868	1.48054	0.00454423	0.410922	0.7457	0.257983	0.0833003	0.114876	0.0328335	0.122248	1.76252	0.598302	0.867892	0.236667	0.866344
CCNA_00400	MarR/EmrR-family transcriptional regulator	1.11971	-2.20237	0.00275155	-0.644737	-0.431162	1.20692	-1.0478	0.00217328	-0.422057	-0.0651922	0.422649	-0.192235	0.207553	0.0852849	0.130813	0.331441	-0.129617	0.161651	0.0620252	0.106375	-0.149706	-0.166394	0.596271	-0.513487	-0.0583293	-0.110197	-0.127367	0.533651	-0.360617	-0.0161324
CCNA_00401	enoyl-CoA hydratase	-0.194988	-0.271586	0.16858	-0.064291	-0.0905712	-1.16158	-1.6602	0.985722	-0.422073	-0.564533	0.168239	-0.0200797	0.00127666	-0.0848728	0.0161409	1.05489	-0.118955	0.00743209	-0.53304	0.102582	-0.020559	-0.0925959	0.00721004	0.141807	0.00896553	-0.122167	-0.586653	0.0446881	0.859195	0.0487659
CCNA_00402	hypothetical protein	-0.0324057	-0.0155972	0.0246146	-0.0425274	-0.0164789	-0.229719	-0.115152	0.167792	-0.319657	-0.124184	0.0640784	0.131443	-0.0731368	-0.01712	0.0263162	0.433302	1.00831	-0.522316	-0.113167	0.201533	-0.0654396	0.105331	-0.078731	0.00837151	-0.00761703	-0.456671	0.826724	-0.558539	0.0594811	-0.0322511
CCNA_00403	short chain dehydrogenase	-0.240033	0.0122008	-0.0253048	-0.0594808	-0.0781545	-1.77034	0.09042	-0.167551	-0.408734	-0.564051	0.0777028	-0.02656	-0.00939967	-0.181058	-0.0348287	0.460612	-0.187479	-0.0613332	-1.1316	-0.22995	-0.0184834	-0.077557	0.021738	0.0483329	-0.00649237	-0.117897	-0.518902	0.149013	0.329682	-0.0395261
CCNA_00404	hypothetical protein	-0.0274968	-0.0228546	-0.145445	0.083294	-0.0281256	-0.178151	-0.148022	-1.00659	0.595512	-0.184311	0.0994542	-0.0218519	0.170191	0.0289509	0.069186	0.626499	-0.123041	1.0636	0.186319	0.438345	-0.0956119	0.0605863	-0.141058	-0.130189	-0.0765682	-0.590429	0.43418	-0.893749	-0.827277	-0.469319
CCNA_00405	short chain dehydrogenase	0.165594	0.0619009	0.138114	-0.032304	0.0833261	1.15864	0.439554	1.05397	-0.23267	0.604874	0.0243432	0.11449	0.0312742	-0.014598	0.0388775	0.172112	0.770429	0.212198	-0.102788	0.262988	0.161817	0.0667937	0.130889	0.0896401	0.112285	1.10496	0.515487	1.02225	0.701107	0.835952
CCNA_00406	DNA transformation protein tfoX	0.188732	0.229807	0.0295126	0.147611	0.148916	1.09414	1.56795	0.152332	0.872736	0.92179	0.201904	0.152875	0.120236	0.0540401	0.132264	1.12995	0.741105	0.628568	0.283064	0.695672	0.118861	-0.0177821	-0.0197459	0.0696666	0.0377499	0.729295	-0.0929537	-0.13116	0.400738	0.22648
CCNA_00407	acetyltransferase	-0.038132	-0.0823478	-0.139661	0.0127081	-0.0618581	-0.313055	-0.649485	-1.10233	0.098613	-0.491564	-0.0444224	0.128189	0.128982	0.0205929	0.0583353	-0.340417	1.02867	1.01276	0.152732	0.463436	0.091598	0.0384475	0.042221	0.0444607	0.0541818	0.725698	0.30693	0.330801	0.350502	0.428483
CCNA_00408	antiporter protein	-0.224822	-0.0208184	-0.0814094	0.00873043	-0.0795799	-1.83991	-0.167188	-0.655914	0.0695207	-0.648373	-0.267949	-0.116063	-0.26932	-0.120885	-0.193554	-2.05994	-0.858116	-2.05978	-0.898311	-1.46904	-0.0845727	-0.094992	-0.0926932	-0.0899209	-0.0905447	-0.680432	-0.763772	-0.728173	-0.76773	-0.735027
CCNA_00410	acetyltransferase	0.224319	0.160864	0.0299298	0.224297	0.159852	0.600707	0.617402	0.104037	0.514249	0.459099	-0.363857	0.19765	0.487939	-0.387714	-0.0164954	-0.587744	0.40147	1.39938	-0.856599	0.0891256	0.0141932	0.127995	0.126256	-0.123451	0.0362482	0.0272853	0.248455	0.303176	-0.2719	0.076754
CCNA_00411	hypothetical protein	-0.125672	-0.268412	-0.372379	-0.154404	-0.230217	-0.852347	-1.77094	-2.60212	-0.947093	-1.54313	-0.0276804	-0.138762	-0.0153892	0.012168	-0.042416	-0.159654	-0.828153	-0.0937331	0.0761472	-0.251348	-0.174784	-0.105726	-0.0169315	0.0178931	-0.0698871	-1.18373	-0.655442	-0.104438	0.118448	-0.456289
CCNA_00412	CoA pyrophosphatase	-0.57951	-0.0582768	-0.0418136	-0.885364	-0.391241	-1.40456	-0.111157	-0.102969	-1.91554	-0.883555	0.537546	-0.565949	-0.443141	0.417106	-0.0136096	1.03355	-0.882632	-0.4644	0.723899	0.102604	-0.402934	-0.462973	0.262415	-0.541467	-0.28624	-0.762912	-0.988802	0.564443	-1.07994	-0.566803
CCNA_00414	type 1 glutamine amidotransferase (GATase1) domain protein	-0.00599675	0.0566777	0.0139439	-0.0341673	0.00761438	-0.0473202	0.452345	0.11246	-0.259535	0.0644874	0.112723	0.121926	0.054067	0.0775039	0.0915551	0.83916	0.955436	0.404615	0.593571	0.698196	-0.0550266	0.00541428	0.00022646	0.0820547	0.00816721	-0.437829	0.0431469	0.00183945	0.631869	0.0597566
CCNA_00415	TPR repeat family protein	0.0763493	0.0230845	0.0267311	0.229728	0.0889733	0.582835	0.190598	0.208236	1.59755	0.644806	-0.0361734	0.170552	0.139785	0.150135	0.106075	-0.24427	1.34496	0.991497	1.04069	0.783218	0.0895373	0.13357	0.0783208	0.0263633	0.081948	0.694602	1.0677	0.615059	0.200536	0.644474
CCNA_00416	hypothetical protein	-0.135261	-0.018838	0.0325055	0.0919232	-0.00741769	-1.13136	-0.154278	0.258361	0.771792	-0.0638704	0.125019	0.152179	-0.0226166	-0.00822449	0.0615893	1.01986	1.20448	-0.177525	-0.0631462	0.495917	0.140123	0.0909528	0.112403	0.175738	0.129804	1.1495	0.753882	0.941385	1.47381	1.07965
CCNA_00417	hypothetical protein	0.0591057	0.057575	0.081864	0.15226	0.0877013	0.424631	0.419703	0.596369	1.06639	0.626774	0.167916	0.196901	0.0253547	-0.0454778	0.0861736	1.08635	1.3265	0.158829	-0.298276	0.568352	0.143133	0.166399	0.12803	0.197891	0.158863	1.07694	1.10135	0.972007	1.4348	1.14627
CCNA_00419	fasciclin domain cell surface protein	0.024274	-0.110583	-0.233585	-0.519269	-0.209791	0.0665698	-0.295842	-0.834753	-2.00424	-0.767066	-0.0751347	0.44227	-0.181944	0.214952	0.100036	-0.198668	0.927922	-0.397211	0.631439	0.24087	-0.328744	-0.0846626	0.279344	0.367568	0.0583765	-1.36496	-0.333626	0.674107	1.08911	0.0161576
CCNA_00420	hypothetical protein	0.00996038	-0.080018	0.0129387	-0.137337	-0.0486141	0.0704976	-0.566813	0.092996	-0.985244	-0.347141	-0.150346	0.0877099	0.0799152	-0.0290053	-0.00293153	-1.04974	0.539361	0.489685	-0.18468	-0.0513429	-0.118562	-0.0911181	-0.0152876	-0.0587955	-0.0709409	-0.804418	-0.559778	-0.101681	-0.435284	-0.47529
CCNA_00422	SDR pteridine reductase	-0.845081	-0.403938	-0.393536	-0.452926	-0.52387	-3.0055	-1.79403	-1.57328	-1.53123	-1.97601	-1.02571	-0.231647	-0.517992	-0.548142	-0.580872	-3.04679	-0.930088	-1.63782	-1.82539	-1.86002	-0.18729	-0.396095	-0.43597	-0.422784	-0.360535	-0.75723	-1.45728	-1.86805	-1.86039	-1.48574
CCNA_00423	phosphohydrolase MutT-nudix family	0.0882373	0.040857	-0.152339	-0.0973813	-0.0301565	0.577125	0.270529	-1.02763	-0.692921	-0.218224	0.000429967	0.01184	-0.0102504	-0.0241502	-0.00553268	0.00295788	0.0691813	-0.0581472	-0.15222	-0.0345571	-0.259802	-0.084438	-0.0417013	-0.0259432	-0.102971	-1.64384	-0.579001	-0.255644	-0.183331	-0.665454
CCNA_00424	aldehyde dehydrogenase	-0.146806	-0.157652	-0.117457	-0.183882	-0.151449	-1.20018	-1.34802	-0.994988	-1.56676	-1.27748	-0.164491	-0.104966	-0.187445	-0.155907	-0.153203	-1.32432	-0.844323	-1.52966	-1.25526	-1.23839	-0.149855	-0.170669	-0.0979359	-0.0459737	-0.116108	-1.23706	-1.45375	-0.842806	-0.396612	-0.982557
CCNA_00425	hypothetical protein	-0.132303	-0.0414381	0.058198	0.16362	0.0120191	-0.667275	-0.217768	0.339883	0.963697	0.104634	-0.0829261	-0.206661	0.0551889	-0.116929	-0.0878317	-0.386171	-1.08498	0.278641	-0.560388	-0.438224	0.242905	0.136172	-0.0990659	0.13462	0.103658	1.15214	0.707732	-0.535872	0.857616	0.545403
CCNA_00426	very-short-patch-repair endonuclease	0.290253	0.198374	-0.0112482	0.102391	0.144943	1.8272	1.42832	-0.0862187	0.667611	0.959229	0.126113	0.0211566	-0.0407066	0.00282612	0.0273474	0.830129	0.137245	-0.258253	0.0166144	0.181434	0.0947421	0.0224066	0.137452	0.147495	0.100524	0.624276	0.163745	1.01665	0.963656	0.692083
CCNA_00428	hypothetical protein	-0.096259	-0.231949	0.0792948	0.137065	-0.027962	-0.231901	-0.679669	0.293998	0.33116	-0.0716031	0.247217	0.271281	0.402713	-0.0674527	0.21344	0.570066	0.561665	0.89597	-0.0994995	0.48205	0.324506	0.0699959	-0.0234703	-0.0382826	0.0831872	0.73502	0.205585	-0.0540879	-0.0926886	0.198457
CCNA_00429	hypothetical protein	0.215521	-0.369375	-0.0427625	-0.312844	-0.127365	0.244757	-0.375846	-0.0451896	-0.300112	-0.119098	-0.227364	0.84039	-0.132362	0.67919	0.289963	-0.206018	0.984918	-0.126671	0.772677	0.356227	0.239999	0.774946	-0.775816	1.4497	0.422207	0.264848	1.00211	-0.655573	2.21833	0.707429
CCNA_00430	hypothetical protein	-0.0942401	-0.117448	-0.540808	-0.371304	-0.28095	-0.340235	-0.513328	-1.19461	-1.14889	-0.799264	-0.682492	-0.0400787	0.11834	-0.369243	-0.243368	-1.9899	-0.117932	0.286686	-1.36016	-0.795328	-0.0899517	0.328866	-0.64205	-0.0285679	-0.107926	-0.29215	1.33852	-2.21765	-0.0698462	-0.310281
CCNA_00431	hypothetical protein	-0.0524507	0.0209583	0.0997051	0.185672	0.0634712	-0.234366	0.0924526	0.437237	0.647345	0.235667	-0.0771377	-0.101353	0.040823	-0.325557	-0.115806	-0.384849	-0.444454	0.155669	-1.35535	-0.507247	-0.0617314	0.133646	-0.52189	-0.13376	-0.145934	-0.342059	0.638927	-2.58444	-0.632127	-0.729925
CCNA_00432	AsnC-family transcriptional regulator	0.077457	-0.0719771	0.171228	0.118931	0.0739099	0.537682	-0.479666	1.04128	0.825903	0.481298	0.0927834	-0.0446255	0.106981	0.0583907	0.0533824	0.517816	-0.284982	0.652583	0.385858	0.317819	-0.00756916	0.130613	0.0494342	-0.0135524	0.0397314	-0.0520562	0.84472	0.286476	-0.0959164	0.245806
CCNA_00433	type 1 capsular polysaccharide biosynthesis protein J	-0.0822539	-0.0655055	-0.255847	-0.174317	-0.144481	-0.39011	-0.343072	-1.12828	-0.834635	-0.674025	-0.101419	0.15363	-0.0290001	0.0639483	0.0217897	-0.457432	0.824229	-0.0879933	0.201394	0.120049	-0.255974	0.339842	-0.0272064	-0.161011	-0.0260873	-0.809772	1.37894	-0.163307	-0.638996	-0.0582846
CCNA_00435	amino acid transporter	-0.0100513	-0.0844376	0.00220483	0.0636246	-0.00716487	-0.0910875	-0.750151	0.0200793	0.569811	-0.062837	0.0738186	0.0463955	0.0308565	0.0756051	0.0566689	0.658364	0.399109	0.260841	0.665869	0.496046	-0.0355503	0.0114943	-0.0855145	-0.0257051	-0.0338189	-0.319609	0.102526	-0.764713	-0.227582	-0.302344
CCNA_00436	acyl-CoA dehydrogenase short-chain specific	0.0511014	0.0469497	-0.0378856	0.0442992	0.0261162	0.343879	0.309167	-0.239	0.302568	0.179153	-0.0785944	0.0635892	0.049441	-0.0270056	0.00185755	-0.52207	0.463391	0.326723	-0.178094	0.0224875	0.0665936	-0.0621104	-0.0944161	-0.0238864	-0.0284548	0.445518	-0.452802	-0.655547	-0.170655	-0.208371
CCNA_00437	globin-coupled-sensor methyl-accepting chemotaxis protein	0.0308196	-0.0444061	-0.0587966	0.0194211	-0.0132405	0.25431	-0.386273	-0.505938	0.162038	-0.118966	-0.00136654	0.00725605	0.0303933	0.0342318	0.0176287	-0.0111822	0.0597564	0.239582	0.273822	0.140495	0.0215292	0.0833148	0.0194781	0.0576655	0.0454969	0.184143	0.714458	0.16542	0.491694	0.388929
CCNA_00438	hypothetical protein	-0.954324	-0.621371	-0.0694643	-0.799023	-0.611046	-0.77885	-1.03895	-0.0808565	-0.571002	-0.617415	-1.47521	0.631804	0.533895	-0.784139	-0.273413	-1.36514	0.810938	0.428245	-1.22763	-0.338396	-0.682193	-0.354001	0.0932563	0.14531	-0.199407	-0.797122	-0.627885	0.132176	0.15729	-0.283885
CCNA_00439	methyl-accepting chemotaxis protein	-0.261249	-0.24359	-0.258906	-0.36368	-0.281856	-2.0837	-1.99407	-2.12697	-2.94457	-2.28733	-0.322575	-0.279095	-0.479925	-0.342649	-0.356061	-2.53238	-2.16306	-3.58903	-2.66608	-2.73764	-0.287752	-0.330833	-0.370059	-0.295966	-0.321153	-2.28296	-2.64608	-2.95789	-2.32942	-2.55409
CCNA_00440	STAS domain protein	-0.350732	-0.622108	-0.54142	-1.01	-0.631065	-0.565929	-1.25423	-1.68133	-2.40405	-1.47639	-0.203808	-0.702889	-1.04725	-0.686965	-0.660227	-0.391947	-1.92259	-1.995	-1.15454	-1.36602	-0.728657	-0.578435	-0.314557	-0.0686316	-0.42257	-1.83477	-1.09845	-0.850759	-0.158327	-0.985575
CCNA_00441	chemotaxis receiver domain protein cheYI	-1.5426	-1.36246	-0.374302	-1.52081	-1.20004	-1.81574	-2.36864	-0.682767	-2.10567	-1.7432	-0.102032	-1.80344	-0.249682	-0.787586	-0.735684	-0.203757	-2.30621	-0.435251	-1.38367	-1.08222	-0.390747	-0.70454	-0.377748	-1.94374	-0.854193	-0.834344	-1.02298	-0.72025	-2.67036	-1.31198
CCNA_00442	chemotaxis histidine kinase protein cheAI	-0.66597	-0.35805	-0.330403	-0.365729	-0.430038	-2.59445	-1.45584	-1.20805	-1.49214	-1.68762	-0.429227	-0.648534	-0.602768	-0.511976	-0.548126	-1.74284	-1.84486	-1.9571	-2.0299	-1.89368	-0.657909	-0.576616	-0.755967	-0.530604	-0.630274	-1.91229	-3.26178	-2.89152	-1.53479	-2.4001
CCNA_00443	chemotaxis protein cheWI	-0.0826822	-0.0647269	-0.0341807	-0.111136	-0.0731815	-0.503653	-0.431802	-0.253598	-0.833662	-0.505679	-0.0153771	-0.0567659	-0.099282	-0.162258	-0.0834206	-0.097437	-0.36363	-0.654404	-1.05318	-0.542164	-0.200908	-0.0852611	-0.0611314	-0.0313853	-0.0946715	-1.35851	-0.567304	-0.418967	-0.202269	-0.636762
CCNA_00444	chemotaxis protein methyltransferase CheRI	-0.328807	-0.230598	-0.250565	-0.0642066	-0.218544	-2.46763	-1.80621	-1.99895	-0.51259	-1.69635	-0.35801	-0.536145	-0.552077	-0.566911	-0.503286	-2.62435	-3.7817	-3.95679	-4.00258	-3.59135	-0.382095	-0.307419	-0.275717	-0.393749	-0.339745	-2.98733	-2.44615	-2.06954	-2.83993	-2.58574
CCNA_00445	receiver domain-glutamate methylesterase cheBI	-0.606691	-0.284703	-0.197128	-0.26957	-0.339523	-3.8676	-2.06959	-1.41698	-1.71408	-2.26706	-0.213329	-0.414247	-0.612366	-0.432043	-0.417996	-1.41067	-2.46223	-3.67373	-2.66707	-2.55342	-0.517443	-0.447453	-0.333178	-0.206303	-0.376094	-3.21937	-3.23802	-2.1444	-1.50458	-2.52659
CCNA_00446	chemotaxis receiver domain protein cheYII	-0.577898	-0.318238	-0.48683	-0.649319	-0.508071	-3.36039	-1.77802	-3.06268	-3.48272	-2.92095	-0.336694	-0.720207	-0.613421	-0.487201	-0.539381	-1.97301	-3.42479	-3.87354	-2.34529	-2.90416	-0.539555	-0.396334	-0.535565	-0.448312	-0.479941	-3.12745	-2.1251	-2.45187	-2.57056	-2.56875
CCNA_00447	chemotaxis protein cheD	0.0231512	-0.257047	0.0756848	-0.24878	-0.101748	0.146078	-1.23555	0.341013	-1.08689	-0.458838	-0.377284	-0.286026	-0.173352	-0.199379	-0.25901	-1.16871	-1.41657	-0.794536	-1.12015	-1.12499	-0.120906	-0.101538	-0.280071	-0.132311	-0.158706	-0.686779	-0.510612	-1.16116	-0.625704	-0.746064
CCNA_00449	single domain receiver protein CleA	-0.141703	-0.139478	-0.182319	-0.240251	-0.175938	-1.07986	-1.12136	-1.42122	-1.85957	-1.3705	-0.169688	-0.154595	-0.269942	-0.187015	-0.19531	-1.20304	-1.10358	-2.16517	-1.40834	-1.47003	-0.181652	-0.227477	-0.185987	-0.0854321	-0.170137	-1.34892	-1.72444	-1.50968	-0.658254	-1.31032
CCNA_00450	cheE protein	0.526533	0.451181	0.257957	0.168575	0.351062	2.72632	2.31796	1.50446	0.79088	1.8349	0.327314	0.0673752	0.231738	0.0569367	0.170841	1.38541	0.313296	1.14711	0.255182	0.775251	0.21775	0.406775	0.0700603	0.309584	0.251042	0.853311	2.1683	0.356958	1.41919	1.19944
CCNA_00451	TonB-dependent receptor	0.051998	0.0198516	0.0231065	0.0592838	0.03856	0.484388	0.186968	0.21878	0.557286	0.361856	0.0230097	-0.00214323	0.0167798	0.0314129	0.0172648	0.212487	-0.0197956	0.155956	0.290318	0.159741	0.0498995	0.0161296	0.0515418	-0.0208233	0.0241869	0.469239	0.151171	0.482545	-0.194301	0.227164
CCNA_00452	N-acetylglucosamine-6-phosphate deacetylase	-0.0394214	0.0805715	-0.0939309	0.0648084	0.00300693	-0.238293	0.548362	-0.618258	0.464159	0.0389926	0.0450702	0.0479352	-0.0658183	-0.185822	-0.0396588	0.293473	0.34349	-0.38575	-1.15773	-0.226629	-0.00851754	0.0179362	-0.0319874	-0.0306068	-0.0132939	-0.0554894	0.136235	-0.217153	-0.217549	-0.0884892
CCNA_00453	glucosamine-6-phosphate deaminase	-0.120427	-0.000632138	0.0255826	0.00086976	-0.0236516	-0.910996	-0.00456316	0.185803	0.00659336	-0.180791	-0.072878	0.0450482	-0.051757	-0.0640877	-0.0359186	-0.492122	0.314631	-0.326002	-0.441098	-0.236148	-0.106542	-0.0356815	-0.0805481	-0.172426	-0.0987994	-0.817559	-0.255088	-0.553165	-1.22245	-0.712066
CCNA_00454	GntR-family transcriptional regulator	-0.142176	-0.322933	-0.104069	-0.0762656	-0.161361	-0.959258	-2.02845	-0.789056	-0.44552	-1.05557	-0.0294021	0.0376539	-0.145426	-0.245391	-0.0956415	-0.1906	0.251444	-0.91457	-1.51793	-0.592914	-0.0710612	-0.0985367	-0.308124	-0.341753	-0.204869	-0.428736	-0.642637	-1.70878	-1.9125	-1.17316
CCNA_00455	N-acetyl-glucosamine/N-acetyl-chitin oligosaccharide outer membrane transporter nagA	0.00968555	-0.0319254	-0.0234608	-0.0237386	-0.0173598	0.0899861	-0.297649	-0.220221	-0.223932	-0.162954	-0.0707352	-0.094886	-0.0570322	-0.0596276	-0.0705702	-0.648944	-0.882142	-0.526256	-0.550487	-0.651957	-0.0111824	-0.0361992	-0.00651365	-0.0157591	-0.0174136	-0.104257	-0.341428	-0.0617213	-0.147351	-0.163689
CCNA_00456	beta-N-acetylhexosaminidase	0.0819252	-0.0403149	-0.0169467	-0.0273106	-0.000661732	0.72034	-0.350687	-0.145059	-0.236803	-0.00305206	-0.0416199	0.00210435	0.0169722	-0.0340438	-0.0141468	-0.357569	0.0180113	0.140024	-0.293858	-0.123348	0.0448571	0.0239226	-0.0156704	0.0482102	0.0253298	0.383473	0.207307	-0.134516	0.418673	0.218734
CCNA_00459	Na+/H+ antiporter nhaA	-0.136385	-0.0979324	-0.202819	-0.293622	-0.18269	-0.834928	-0.71467	-1.377	-2.12163	-1.26206	-0.223602	-0.172736	-0.0849871	-0.244788	-0.181528	-1.41851	-1.05039	-0.550842	-1.45974	-1.11987	-0.180556	-0.162341	-0.223031	-0.177479	-0.185852	-1.22472	-1.07208	-1.54711	-1.19039	-1.25858
CCNA_00483	Zn-dependent hydrolase glyoxalase II family	-0.309644	-0.182259	-0.055879	-0.265803	-0.203396	-1.40843	-0.729836	-0.34144	-1.44996	-0.982418	-0.442382	-0.0781129	0.211122	-0.15971	-0.117271	-2.11529	-0.345593	0.923368	-0.835145	-0.593166	-0.247032	-0.314343	-0.136638	-0.293998	-0.248003	-1.08518	-1.69071	-0.740049	-1.26492	-1.19521
CCNA_00484	hypothetical protein	0.0667115	-0.126817	-0.149118	-0.0576283	-0.0667131	0.49625	-1.00055	-1.15438	-0.473232	-0.532977	-0.0299719	-0.0521015	-0.0656633	-0.0546993	-0.050609	-0.230855	-0.369208	-0.503754	-0.432174	-0.383998	-0.0718464	-0.0851059	-0.0857096	-0.154256	-0.0992293	-0.574541	-0.69467	-0.692412	-1.21561	-0.794308
CCNA_00485	ribosomal large subunit pseudouridine synthase D	-0.954899	-1.2043	-1.25475	-1.50845	-1.2306	-3.9678	-5.3194	-5.7548	-5.92963	-5.24291	-0.48114	-0.328746	-0.374302	-0.348014	-0.38305	-2.30247	-1.40689	-1.82406	-1.61836	-1.78795	0.103941	-0.146065	-0.193469	-0.104004	-0.084899	0.531315	-0.802017	-0.997473	-0.559542	-0.456929
CCNA_00486	TonB-dependent receptor	0.0106457	0.0124085	0.0480844	0.0642133	0.033838	0.0962903	0.113709	0.439986	0.583263	0.308312	-0.0550187	-0.0422866	0.0612797	0.0945698	0.0146361	-0.48492	-0.370235	0.543022	0.843778	0.132911	-0.00903968	0.0161016	-0.00826129	0.077353	0.0190384	-0.0804841	0.144702	-0.0741372	0.700784	0.172716
CCNA_00487	alkaline phosphatase	0.00793535	0.0347719	-0.0712037	0.0247945	-0.000925506	0.0674405	0.295716	-0.612398	0.207408	-0.0104584	-0.0451139	-0.0722142	0.0249498	0.0346636	-0.0144287	-0.365234	-0.586239	0.204924	0.292121	-0.113607	0.00126473	-0.105702	0.00908538	0.0430814	-0.0130677	0.0108004	-0.891362	0.0780764	0.353549	-0.112234
CCNA_00488	amino acid efflux permease	-0.0239598	0.0796776	0.168678	0.0405803	0.0662441	-0.172545	0.560797	1.16129	0.282147	0.457922	0.00178621	0.12271	0.14602	0.116136	0.096663	0.011791	0.819894	1.01455	0.752399	0.649657	0.0491696	0.089425	0.0180844	0.0561949	0.0532185	0.367551	0.627911	0.138871	0.359908	0.37356
CCNA_00489	phosphoribosyl-AMP cyclohydrolase	0.0482754	0.00116907	-0.00357653	0.0505755	0.0241109	0.23935	0.00777987	-0.0201142	0.259818	0.121708	-0.118734	0.0561659	0.270792	0.142481	0.0876762	-0.510919	0.268886	1.42949	0.770759	0.489554	0.111891	0.12072	0.0836129	0.145693	0.115479	0.495982	0.713715	0.357551	0.728791	0.57401
CCNA_00490	hypothetical protein	-0.00928803	-0.00822141	0.0529243	0.0177286	0.0132859	-0.0784654	-0.0700693	0.429689	0.144161	0.106329	-0.0579901	0.0631274	-0.0332799	0.0582977	0.00753877	-0.447411	0.507051	-0.263591	0.488034	0.0710207	0.12849	-0.0816113	-0.00392768	-0.0426907	6.4994e-05	1.05924	-0.674522	-0.032377	-0.342403	0.00248446
CCNA_00493	putative polyketide cyclase-dehydrase/lipid transport protein	0.364002	-0.293906	-0.130852	-0.0714329	-0.0330472	1.18494	-0.761413	-0.427063	-0.209102	-0.0531588	0.205444	-0.744977	-0.731006	-1.36848	-0.659755	0.297856	-1.66292	-1.49487	-3.1415	-1.50036	-0.420741	-0.973577	0.156021	-0.250146	-0.372111	-0.787403	-1.84153	0.35273	-0.741951	-0.754538
CCNA_00494	NifU/IscU-family protein	1.11691	0.895586	0.69531	0.910192	0.904499	2.72539	2.15664	1.50928	2.05285	2.11104	-2.06944	-2.5569	-1.9646	-3.98199	-2.64323	-1.871	-1.99374	-1.83657	-2.01111	-1.9281	-0.677691	-1.13338	-2.50608	-1.66104	-1.49455	-1.0102	-1.55955	-2.12246	-1.8996	-1.64795
CCNA_00495	putative membrane protein insertion efficiency factor YidD	-0.286165	0.0872218	-0.0940709	0.100294	-0.0481801	-1.51869	0.417006	-0.463212	0.444104	-0.280199	-0.591403	-0.16836	-0.0347027	-0.0333716	-0.206959	-2.01446	-0.766026	-0.113616	-0.150675	-0.761194	-0.03132	-0.0878854	0.0605741	0.246497	0.0469666	-0.157105	-0.379209	0.325413	0.974296	0.190849
CCNA_00498	hypothetical protein	1.06471	0.878826	-0.333366	0.306694	0.479216	1.62639	1.33059	-0.347007	0.372852	0.745706	-0.871075	-0.826792	0.532069	0.73113	-0.108667	-0.705367	-0.679666	0.648098	0.897235	0.040075	0.395607	-0.089904	-0.150859	0.304031	0.114719	0.484235	-0.102	-0.161652	0.381988	0.150642
CCNA_00499	hypothetical protein	-0.0514479	-0.0214985	0.0396538	0.0462659	0.00324334	-0.390234	-0.158483	0.300533	0.343175	0.0237476	0.0230222	0.0230216	0.20774	0.140767	0.0986377	0.173536	0.17005	1.55051	0.978478	0.718143	0.0696787	0.0486533	0.127452	0.0510258	0.0742025	0.532391	0.35711	0.962818	0.383972	0.559073
CCNA_00501	glucosyltransferase	-0.683208	-0.61032	-0.557654	-0.663187	-0.628592	-4.35311	-4.15445	-3.74168	-4.72164	-4.24272	-0.83912	-0.986458	-0.961606	-0.935342	-0.930631	-5.07626	-5.34437	-5.49386	-5.72202	-5.40913	-0.346797	-0.548975	-0.337974	-0.257815	-0.37289	-2.35798	-3.68174	-2.37393	-1.68762	-2.52532
CCNA_00502	glycosyl transferase family protein	-0.503196	-0.997338	-0.976761	-0.348966	-0.706565	-0.65178	-1.32367	-1.23291	-0.411199	-0.904891	-0.385013	-0.632469	-0.988147	-0.343888	-0.587379	-0.403468	-0.687162	-1.23455	-0.444194	-0.692344	-0.642553	-0.937703	-0.22289	-0.0301614	-0.458327	-0.981858	-1.07095	-0.238144	-0.0314042	-0.580588
CCNA_00503	hypothetical protein	0.0861188	-0.083097	0.0591174	0.126815	0.0472385	0.593105	-0.570015	0.449529	0.883141	0.33894	0.0764252	-0.126764	-0.144261	0.0140804	-0.0451298	0.431606	-0.879015	-0.847074	0.0835466	-0.302734	-0.0444382	-0.0070219	-0.147977	0.0143146	-0.0462805	-0.257011	-0.0452645	-1.00002	0.0989144	-0.300845
CCNA_00504	23S rRNA methyltransferase	0.00442871	-0.0324023	0.0819144	-0.344797	-0.072714	0.0181458	-0.239021	0.545299	-1.76034	-0.358978	-0.459578	-0.246678	-0.365004	-0.401294	-0.368138	-2.38898	-1.04139	-1.548	-1.99131	-1.74242	-0.395101	-0.247096	-0.116009	-0.126834	-0.22126	-1.93596	-1.51171	-0.760501	-0.742907	-1.23777
CCNA_00505	ubiquinol-cytochrome c reductase iron-sulfur subunit	0.236944	-0.136606	-0.0989681	0.0585898	0.0149899	0.984169	-0.556678	-0.303576	0.302911	0.106706	0.0129172	-0.00838305	-0.228012	0.396671	0.0432983	0.0452247	-0.0268655	-0.813657	1.76518	0.24247	-0.127283	-0.00187999	0.0890924	-0.0184953	-0.0146414	-0.453584	-0.00825332	0.456263	-0.0671259	-0.0181751
CCNA_00506	cytochrome b	-0.352461	-0.431003	-0.370438	-0.426662	-0.395141	-2.69973	-3.41388	-3.07728	-3.41604	-3.15173	-0.173806	-0.04188	-0.0136303	-0.151419	-0.0951837	-1.34356	-0.331845	-0.106484	-1.22808	-0.752492	-0.528239	-0.394851	-0.502203	-0.419873	-0.461291	-4.21461	-3.32964	-4.01305	-3.36223	-3.72988
CCNA_00507	cytochrome c1	-0.580693	-0.714489	-0.821808	-0.708106	-0.706274	-3.64638	-4.93357	-5.81344	-4.52376	-4.72929	-0.336028	-0.278805	-0.380101	-0.385378	-0.345078	-2.30529	-2.02811	-2.58146	-2.61673	-2.3829	-0.603265	-0.623919	-0.54694	-0.67213	-0.611564	-4.50623	-4.26719	-3.68608	-4.7613	-4.3052
CCNA_00508	aspartate protease	-0.0687962	-0.208326	-0.137354	-0.142971	-0.139362	-0.486615	-1.47717	-0.879057	-0.951527	-0.948593	-0.0140913	-0.0568788	0.128375	0.100616	0.0395052	-0.0833055	-0.387683	0.797874	0.653193	0.24502	-0.185945	-0.0271528	-0.100364	-0.0569264	-0.0925969	-1.22206	-0.174078	-0.590124	-0.360123	-0.586597
CCNA_00509	phosphoglycerate mutase family	0.0257325	0.0618934	0.145923	-0.0121746	0.0553435	0.173703	0.482993	1.01529	-0.0813603	0.397657	0.0813733	0.102862	0.279875	0.172326	0.159109	0.550004	0.693935	1.66222	1.20723	1.02835	0.0973325	0.207383	0.0499892	0.191222	0.136482	0.71114	1.49287	0.341554	1.45206	0.999408
CCNA_00510	carboxymethylenebutenolidase	0.156405	0.0630406	0.175367	0.1259	0.130178	1.0748	0.464629	1.34564	0.890138	0.943802	0.209541	0.164569	0.118136	-0.0134815	0.119691	1.45982	1.20244	0.792745	-0.0932387	0.840442	0.133173	0.13836	0.159545	0.104162	0.13381	0.895257	1.00523	1.233	0.782094	0.978896
CCNA_00511	carboxymethylenebutenolidase	0.0421502	0.0278149	-0.0183372	0.00664114	0.0145673	0.351239	0.244997	-0.150371	0.0553909	0.125314	-0.0328524	0.00603563	0.0666143	-0.0707338	-0.00773406	-0.273069	0.0499248	0.532627	-0.574796	-0.0663284	0.0182991	-0.0454323	-0.0888153	0.0456647	-0.0175709	0.154364	-0.381969	-0.726589	0.381502	-0.143173
CCNA_00512	GTP-binding protein probable translation factor	-0.602851	-0.796783	-0.646814	-0.988042	-0.758623	-1.52054	-1.41506	-1.51766	-2.37851	-1.70794	-0.856383	-0.679733	-0.322869	-0.648665	-0.626912	-1.95212	-1.36448	-0.620693	-1.16776	-1.27626	-0.71529	-0.950089	-0.922097	-0.580777	-0.792063	-1.59486	-2.07742	-2.1807	-1.18547	-1.75961
CCNA_00514	YhaK-family redox sensitive bicupin	-0.0710323	0.076245	0.127041	0.0367429	0.0422491	-0.551392	0.574525	0.942574	0.278208	0.310979	-0.00785098	-0.00388023	0.0400627	0.0947948	0.0307816	-0.0488923	-0.029479	0.283483	0.669777	0.218722	0.0845312	0.132969	0.0636638	0.0362811	0.0793613	0.633974	1.0072	0.472595	0.257404	0.592794
CCNA_00515	5-methyltetrahydropteroyltriglutamate-- homocysteine methyltransferase	-0.70493	-0.782425	-0.863742	-0.733471	-0.771142	-4.20469	-4.9303	-5.52863	-4.86741	-4.88275	-0.290681	-0.478217	-0.468673	-0.363667	-0.400309	-1.73743	-3.03781	-2.93737	-2.44261	-2.53881	-0.497841	-0.577214	-0.436906	-0.553506	-0.516367	-3.41807	-3.75711	-3.04756	-3.41724	-3.40999
CCNA_00516	TPR-repeat membrane protein	0.061543	0.0308637	0.135584	-0.0441613	0.0459575	0.468554	0.246762	1.07037	-0.347603	0.359521	0.127781	-0.0237498	0.212534	0.0261989	0.0856911	0.883962	-0.176778	1.75433	0.200289	0.665452	0.122325	-0.0138016	0.029973	0.147959	0.071614	0.975086	-0.107793	0.240815	1.16842	0.569132
CCNA_00519	hypothetical protein	-2.01975	-1.714	-2.39209	-1.87828	-2.00103	-6.2192	-5.24978	-7.73098	-6.36085	-6.3902	-2.17354	-2.12766	-2.12762	-1.961	-2.09746	-6.35899	-6.08717	-6.26364	-5.40444	-6.02856	-1.78805	-1.72365	-2.07319	-1.75569	-1.83515	-4.57251	-5.13517	-5.71091	-4.8752	-5.07345
CCNA_00521	antitoxin protein	0.0312881	0.310517	0.400897	0.167958	0.227665	0.055093	0.625647	0.786447	0.304193	0.442845	-0.12324	-0.00738616	0.141927	-0.144572	-0.033318	-0.190858	-0.0117833	0.241576	-0.2248	-0.0464664	0.0433155	0.259157	0.0701095	-0.178195	0.0485969	0.0760769	0.497844	0.123769	-0.305922	0.097942
CCNA_00522	BrnT-related ribonuclease toxin	-0.212307	0.018784	0.264847	-0.0143336	0.0142475	-0.987497	0.0669526	0.693527	-0.0480679	-0.0687716	0.255663	-0.0771184	0.109015	0.15101	0.109642	0.994597	-0.242722	0.427146	0.494721	0.418435	0.239906	-0.182016	0.130381	0.265204	0.113369	0.718537	-0.522681	0.374707	0.884372	0.363734
CCNA_00523	multicopper polyphenol oxidase	-0.266706	0.00129324	-0.0394037	-0.0379109	-0.0856817	-1.82621	0.00925604	-0.278611	-0.24353	-0.584775	-0.0138678	-0.0419929	-0.0616087	0.0868238	-0.00766137	-0.0937303	-0.264266	-0.394902	0.613039	-0.0349649	0.10257	0.0426357	0.0632257	0.034977	0.0608521	0.683215	0.278275	0.4068	0.217155	0.396361
CCNA_00527	hypothetical protein	-0.571411	-0.613562	-0.36701	-0.545063	-0.524261	-3.05593	-3.2215	-1.58294	-2.67073	-2.63278	-0.859276	-0.91671	-0.671078	-0.647201	-0.773566	-4.27793	-3.46861	-2.83902	-2.94519	-3.38269	-0.92006	-0.736841	-0.894348	-0.840241	-0.847872	-3.655	-3.20283	-3.65504	-3.48336	-3.49905
CCNA_00528	pyrroline-5-carboxylate reductase	0.0810886	0.139939	0.0601507	0.106408	0.0968966	0.411097	0.714828	0.323839	0.50672	0.489121	0.266317	0.0919509	0.150824	0.0749737	0.146016	1.15217	0.471139	0.728578	0.337572	0.672364	0.336891	0.225199	0.183009	0.271088	0.254047	1.72658	1.32338	0.790683	1.51954	1.34005
CCNA_00529	hypothetical protein	0.22017	0.113265	-0.02895	0.0318795	0.0840911	1.32165	0.711085	-0.157201	0.183165	0.514674	0.023724	0.239888	0.111838	0.21257	0.147005	0.0918699	1.52404	0.553941	0.920447	0.772576	0.188728	0.312551	0.0998518	0.163379	0.191127	0.99313	1.59516	0.548268	0.867897	1.00111
CCNA_00532	hypothetical protein	0.0596141	0.0435556	0.134986	0.122441	0.090149	0.348205	0.245327	0.8333	0.771808	0.54966	0.0151873	0.161993	0.128888	0.320178	0.156561	0.105335	0.697232	0.727245	2.22006	0.937467	-0.0640618	0.208383	0.078799	0.304638	0.13194	-0.378668	1.58857	0.547707	2.06455	0.95554
CCNA_00533	secreted polysaccharide polymerase hfsI	-0.0506878	0.0300735	0.0523101	-0.0579379	-0.00656052	-0.427216	0.257374	0.452405	-0.494601	-0.0530096	-0.0199845	-0.0735044	0.0411782	-0.0523919	-0.0261756	-0.162333	-0.57827	0.341803	-0.438188	-0.209247	-0.0087768	-0.0153502	-0.029751	0.0548927	0.000253662	-0.0740094	-0.131988	-0.255549	0.477756	0.00405257
CCNA_00534	hypothetical protein	0.0150433	0.0680071	0.126953	-0.0456812	0.0410805	0.103173	0.52928	0.941882	-0.319204	0.313783	0.146663	0.0730048	-0.0122114	0.00198158	0.0523594	0.964071	0.481974	-0.0879222	0.0142796	0.343101	0.278992	-0.0241996	0.0630492	0.146032	0.115968	1.93095	-0.168912	0.493798	0.966258	0.805522
CCNA_00535	hypothetical protein	-0.40953	-0.000631194	0.112866	-0.0996535	-0.0992371	-2.0146	-0.00345678	0.631825	-0.56699	-0.488305	-0.025374	-0.297747	-0.0629115	-0.061614	-0.111912	-0.130341	-0.967497	-0.300295	-0.280938	-0.419768	-0.191972	-0.240932	0.12979	0.272687	-0.00760705	-1.02321	-0.963083	0.478293	1.23918	-0.0672057
CCNA_00538	methyl-accepting chemotaxis protein	0.0776989	0.0315443	0.0839933	0.0440495	0.0593215	0.607711	0.252869	0.684297	0.325388	0.467566	0.00799297	0.04934	0.0163377	-0.00810545	0.0163913	0.0636836	0.374339	0.123004	-0.0633532	0.124418	0.0215686	0.0879293	0.0463843	0.130256	0.0715345	0.173842	0.724617	0.380265	1.06636	0.58627
CCNA_00539	salicylate hydroxylase	-0.00324334	0.103792	0.0376009	0.0313621	0.0423779	-0.0280338	0.90446	0.33347	0.274326	0.371056	-0.0193899	0.0383405	0.00766102	-0.0864138	-0.0149505	-0.167508	0.320352	0.0641336	-0.750666	-0.133422	-0.0108687	-0.0335019	0.0292888	-0.0363457	-0.0128569	-0.0945076	-0.29548	0.255801	-0.313457	-0.111911
CCNA_00540	coproporphyrinogen III oxidase	0.249418	0.172408	-0.441791	-0.937991	-0.239489	0.719572	0.440807	-1.36574	-2.26058	-0.616487	0.312071	-1.1854	0.226098	0.327829	-0.0798508	0.766902	-2.36609	0.487959	0.721781	-0.0973629	-0.168825	-0.201373	-0.174217	-0.010901	-0.138829	-0.407099	-0.63561	-0.399294	-0.0312089	-0.368303
CCNA_00541	hypothetical protein	0.102463	0.16807	0.304503	-0.0381866	0.134213	0.658148	1.10558	1.97245	-0.240239	0.873986	0.157395	0.000542182	0.166849	0.150188	0.118744	0.856563	0.00322027	0.988344	0.77903	0.656789	0.146768	0.0243365	-0.108165	0.133381	0.0490801	0.782033	0.168129	-0.668468	0.763783	0.261369
CCNA_00542	hypothetical protein	0.0736759	0.0639403	-0.0692817	0.0860447	0.0385948	0.480832	0.378889	-0.481212	0.6137	0.248052	0.0166089	0.15513	0.114864	0.157122	0.110931	0.118663	0.987241	0.666043	1.01785	0.697448	0.173284	-0.00169224	-0.0465898	-0.0852076	0.00994868	1.18126	-0.0113237	-0.357142	-0.573904	0.0597221
CCNA_00543	Polyhydroxyalkanoate synthesis regulator protein	-0.19944	-0.299225	-0.250895	-0.317539	-0.266775	-1.16447	-1.79354	-1.61088	-1.98012	-1.63725	-0.828403	-1.08579	-1.04172	-1.1556	-1.02788	-3.87915	-5.2571	-4.84165	-6.06154	-5.00986	-0.420207	-0.422946	-0.441983	-0.639823	-0.48124	-2.51666	-2.63616	-2.866	-3.89709	-2.97898
CCNA_00544	acetyl-CoA acetyltransferase	0.291746	0.526304	0.392423	0.319954	0.382607	0.441582	0.892427	0.60885	0.479021	0.60547	0.552066	-0.566615	0.209093	0.906436	0.275245	0.79758	-0.6151	0.287194	1.42067	0.472587	0.181232	-0.387841	-0.142305	0.2253	-0.0309035	0.260322	-0.502333	-0.18795	0.341035	-0.0222314
CCNA_00545	acetoacetyl-CoA reductase	-1.30261	-1.25984	-1.08459	-1.19773	-1.21119	-6.40419	-7.36702	-6.91674	-6.81126	-6.8748	-0.25758	-0.319141	-0.0583445	-0.174567	-0.202408	-1.57547	-1.83488	-0.37182	-1.07729	-1.21486	-0.434676	-0.391434	-0.696935	-0.301252	-0.456074	-2.66455	-2.60281	-4.84221	-1.87017	-2.99494
CCNA_00547	PurR-family transcriptional regulator	0.106194	-0.229762	-0.0959594	-0.0421364	-0.0654159	0.44614	-0.909569	-0.360922	-0.160447	-0.246199	0.312802	0.0591549	0.163581	-0.284026	0.0628777	1.11699	0.257103	0.84343	-1.11194	0.276396	-0.391883	-0.0505001	0.156583	-0.758962	-0.261191	-1.76201	-0.188261	0.656883	-2.88328	-1.04417
CCNA_00549	transposase IS2 family	0.585494	0.455586	0.515874	0.907577	0.616133	1.03704	0.736365	0.523126	0.707877	0.751102	0.702374	0.141459	-0.72855	-0.0512919	0.015998	0.671981	0.132384	-0.675878	-0.0659522	0.0156337	-1.28301	-0.0289186	0.0669341	-0.811515	-0.514127	-1.30786	-0.0293121	0.0947681	-0.950794	-0.548298
CCNA_00550	LacI-family transcriptional regulator	-0.0572926	0.089327	-0.00811109	0.0277583	0.0129204	-0.482724	0.755505	-0.0690451	0.231767	0.108876	0.0840887	-0.0658873	0.0404827	-0.0705659	-0.00297044	0.642705	-0.528952	0.312876	-0.571487	-0.0362145	0.000693308	0.01801	-0.00458745	0.0930994	0.0268038	0.00590564	0.152506	-0.0380707	0.790416	0.227689
CCNA_00551	hypothetical protein	0.0390931	0.0684642	0.020353	-0.0173877	0.0276307	0.256497	0.46531	0.151347	-0.121385	0.187942	0.133237	0.166224	0.209465	0.111448	0.155093	0.805283	1.18872	1.21924	0.81684	1.00752	0.0332449	0.0398455	0.10012	0.0271607	0.0500929	0.209394	0.280127	0.715368	0.184072	0.34724
CCNA_00552	cupin superfamily protein	-0.128626	-0.0887147	0.000830889	-0.0542624	-0.067693	-0.999027	-0.671175	0.00658544	-0.423206	-0.521706	-0.145065	-0.0275998	-0.148474	-0.152634	-0.118443	-1.03035	-0.201983	-1.07455	-1.05163	-0.839626	-0.143928	-0.0409941	-0.11854	-0.0978588	-0.10033	-1.09276	-0.325328	-0.931187	-0.731444	-0.770179
CCNA_00553	hydroxyacylglutathione hydrolase	0.0554805	0.00120541	0.0627233	-0.0393166	0.0200231	0.359059	0.00791478	0.451352	-0.254312	0.141003	0.0972801	0.089442	0.032331	0.106409	0.0813657	0.680112	0.579086	0.214809	0.677807	0.537953	0.0335045	0.243295	0.089444	0.104313	0.117639	0.205151	1.58817	0.611438	0.712289	0.779263
CCNA_00554	methyltransferase	-0.192754	-0.0761189	-0.129904	-0.159832	-0.139652	-1.26964	-0.565022	-0.953502	-1.18001	-0.992045	-0.0869849	0.0601745	-0.14637	-0.188714	-0.0904735	-0.536572	0.369586	-0.97343	-1.27498	-0.603849	-0.0926022	0.140949	0.0338256	-0.0985836	-0.00410275	-0.620512	0.961401	0.22288	-0.733997	-0.0425569
CCNA_00555	nitrogen regulatory protein P-II	-0.103619	-0.0357	-0.00303296	-0.192102	-0.0836136	-0.51115	-0.21757	-0.0139844	-1.04111	-0.445952	0.0818701	0.122048	0.0682338	-0.0348074	0.059336	0.480103	0.5364	0.31525	-0.200629	0.282781	0.154029	0.129481	-0.0278067	-0.0743108	0.0453482	0.776247	0.623685	-0.128701	-0.376514	0.223679
CCNA_00556	phospholipase D	-0.12849	-0.164365	-0.127166	-0.0401789	-0.11505	-0.864462	-1.16195	-0.866555	-0.296126	-0.797272	-0.0141461	0.0911266	0.105058	0.13638	0.0796047	-0.0943368	0.564699	0.687572	1.00938	0.541827	-0.0573553	-0.016168	0.0383798	0.0954194	0.015069	-0.415106	-0.120589	0.281706	0.639515	0.0963815
CCNA_00557	endonuclease/exonuclease/phosphatase family protein	-0.0539731	0.0896108	0.162965	0.147275	0.0864693	-0.405631	0.72425	1.33683	1.17005	0.706373	0.137661	0.122484	0.20575	0.0297384	0.123908	0.935927	0.868527	1.5071	0.21789	0.882361	0.251174	0.125839	0.198845	0.134781	0.17766	1.73601	0.9559	1.38966	0.955931	1.25938
CCNA_00558	methionine biosynthesis protein MetW	-0.174621	-0.120036	-0.080669	-0.26129	-0.159154	-0.852791	-0.54259	-0.331242	-1.25228	-0.744726	0.040003	-0.456927	-0.210633	0.129272	-0.124571	0.155331	-2.15605	-0.770041	0.540691	-0.557518	-0.00119719	-0.268951	-0.346676	-0.214515	-0.207835	-0.00405798	-1.29561	-1.54296	-1.05008	-0.973176
CCNA_00559	homoserine O-acetyltransferase	-0.0838328	-0.0617413	-0.0105991	-0.0190348	-0.043802	-0.76945	-0.564602	-0.0968527	-0.174852	-0.401439	-0.0256435	-0.0590869	-0.0312301	0.0524783	-0.0158705	-0.227625	-0.526117	-0.279001	0.462542	-0.142551	-0.0239625	-0.0638473	-0.075658	-0.0118027	-0.0438176	-0.216056	-0.583875	-0.686204	-0.105637	-0.397943
CCNA_00560	phosphohistidine phosphatase SixA	0.0205273	-0.0892796	-0.153178	-0.311864	-0.133449	0.0912033	-0.464536	-0.647376	-1.73968	-0.690098	-0.143793	-0.364196	-0.50776	-0.0621849	-0.269484	-0.601843	-1.3098	-1.73236	-0.252236	-0.97406	-0.166777	-0.151549	-0.200506	-0.024552	-0.135846	-0.602535	-0.729087	-0.779533	-0.116232	-0.556847
CCNA_00561	conserved hypothetical cytosolic protein	-0.394199	0.214577	-2.22175	-1.29036	-0.922933	-0.382692	0.259188	-1.27106	-0.946149	-0.585179	0.0985668	-0.55187	0.160995	-0.311144	-0.150863	0.0977687	-0.461198	0.167994	-0.280082	-0.11888	0.0386354	-0.135415	-0.437724	-0.283092	-0.204399	0.0410925	-0.143314	-0.409908	-0.287585	-0.199929
CCNA_00562	dihydroorotate dehydrogenase	-0.692903	-0.752374	-0.79967	-0.740836	-0.746446	-3.72835	-4.03688	-4.8058	-4.19547	-4.19163	-0.159546	-0.260729	-0.0212581	0.0155264	-0.106502	-1.01542	-1.6052	-0.118248	0.0881824	-0.662672	-0.343445	-0.420828	-0.59107	-0.596116	-0.487865	-2.10054	-2.62661	-3.39988	-3.67991	-2.95174
CCNA_00563	SNARE-associated family membrane protein	-0.127524	-0.042412	-0.0549553	0.030355	-0.048634	-0.986804	-0.336506	-0.421428	0.247323	-0.374354	-0.0620125	-0.0462398	-0.104029	-0.0103807	-0.0556655	-0.46149	-0.357429	-0.827518	-0.082646	-0.432271	-0.147171	-0.175982	-0.0659683	-0.0058643	-0.0987464	-1.161	-1.3395	-0.524263	-0.0458674	-0.76766
CCNA_00565	gamma-glutamyltranspeptidase	-0.0433857	0.00323941	-0.107597	-0.0682592	-0.0540006	-0.361974	0.0273785	-0.939371	-0.587016	-0.465246	0.0143605	0.0519346	-0.00691015	-0.0217998	0.00939627	0.116256	0.430712	-0.054709	-0.180802	0.0778642	-0.0669132	0.0428695	-0.123737	-0.0122092	-0.0399974	-0.575413	0.367548	-1.07358	-0.1043	-0.346436
CCNA_00566	mannonate dehydratase	-0.164662	-0.0870558	-0.0198396	0.0095982	-0.0654898	-1.33772	-0.704814	-0.160986	0.0792337	-0.531071	0.00249198	-0.0942075	0.013014	-0.062908	-0.0354024	0.0194447	-0.757911	0.100624	-0.507798	-0.28641	-0.0972676	-0.0367143	-0.0238214	-0.0582809	-0.0540211	-0.767976	-0.292822	-0.195923	-0.460788	-0.429377
CCNA_00567	alpha-1 2-mannosidase	-0.0253802	-0.0179364	-0.0301657	-0.0084529	-0.0204838	-0.234666	-0.168582	-0.282754	-0.0796017	-0.191401	0.0173697	-0.0279441	-0.0424716	-0.0347848	-0.0219577	0.159887	-0.258442	-0.384875	-0.319489	-0.20073	-0.000928539	-0.0269371	-0.0418082	0.00534728	-0.0160816	-0.00864442	-0.252345	-0.390779	0.0498583	-0.150477
CCNA_00568	N-acetylglucosamine-6-phosphate deacetylase	-0.173052	0.058612	-0.311772	-0.105093	-0.132826	-0.903272	0.237724	-1.3185	-0.448542	-0.608148	-0.290081	0.0906062	0.0180278	-0.190179	-0.0929064	-1.05615	0.347352	0.0928985	-0.715931	-0.332956	-0.133292	-0.0415819	-0.180672	-0.197378	-0.138231	-0.542468	-0.182037	-0.7763	-1.14056	-0.660341
CCNA_00569	glucosamine-6-phosphate deaminase	-0.277805	0.0133133	0.0517145	0.102506	-0.0275678	-1.66355	0.0917048	0.336089	0.561046	-0.168678	-0.2301	-0.12148	-0.0525664	0.177703	-0.0566108	-1.30481	-0.6706	-0.267859	1.1085	-0.283694	-0.0464772	-0.202572	0.0625384	0.0251507	-0.04034	-0.283974	-1.15308	0.367019	0.13549	-0.233635
CCNA_00570	GntR-family transcriptional regulator	-0.0627815	-0.128553	0.0185763	-0.081285	-0.0635108	-0.453707	-0.825269	0.132564	-0.581269	-0.43192	-0.0664712	-0.237625	-0.184266	-0.133199	-0.15539	-0.494796	-1.49292	-1.14593	-0.817303	-0.987736	-0.228083	-0.170192	-0.181608	-0.200139	-0.195006	-1.61349	-1.13283	-1.11124	-1.47532	-1.33322
CCNA_00572	PTS system N-acetylglucosamine-specific IIBC component	-0.951657	-0.0758582	-0.467693	-0.347035	-0.460561	-1.40213	-0.12813	-0.569881	-0.726138	-0.706571	-0.774678	-0.826146	-0.901875	-0.0825796	-0.64632	-1.33992	-1.02232	-1.02333	-0.114997	-0.875142	-1.07087	0.00332692	0.188537	-0.112396	-0.247851	-1.42541	0.00694804	0.427515	-0.205769	-0.299179
CCNA_00573	TonB-dependent receptor	-0.127139	-0.0776043	-0.109631	-0.109975	-0.106088	-1.16908	-0.708738	-1.00325	-1.00206	-0.970783	-0.0589127	-0.0692514	-0.121429	-0.0662545	-0.0789618	-0.537002	-0.634091	-1.08555	-0.598634	-0.713819	-0.175171	-0.127016	-0.174946	-0.19027	-0.166851	-1.58976	-1.1567	-1.60422	-1.72201	-1.51817
CCNA_00574	alpha-N-acetylglucosaminidase	-0.0445225	-0.0284353	-0.0426819	-0.0399798	-0.0389049	-0.406972	-0.263844	-0.396065	-0.372214	-0.359774	-0.0662747	0.006802	-0.0423144	-0.0221443	-0.0309829	-0.602651	0.0618678	-0.378885	-0.202644	-0.280578	-0.0746647	-0.03706	-0.0174222	-0.0490455	-0.0445481	-0.685768	-0.345555	-0.159754	-0.452664	-0.410935
CCNA_00575	acyltransferase family protein	-0.0129659	0.0220481	0.100647	-0.0334958	0.0190583	-0.0945604	0.178594	0.763095	-0.258802	0.147082	-0.0209853	0.0225067	0.0998905	-0.0628327	0.00964481	-0.148072	0.169706	0.703132	-0.466981	0.064446	-0.0800691	-0.00144291	0.0987627	0.0269107	0.0110403	-0.603902	-0.0106071	0.733578	0.201146	0.0800539
CCNA_00576	glucose-1-phosphatase/inositol phosphatase	0.0551659	-0.0147616	0.105973	0.0564383	0.050704	0.411517	-0.106211	0.704921	0.396639	0.351716	0.141283	0.121769	0.0521775	0.265073	0.145076	0.875379	0.767183	0.326149	1.63266	0.900344	-0.0666048	0.030644	0.066616	0.00617292	0.00920703	-0.461817	0.221607	0.447897	0.0480375	0.0639312
CCNA_00578	family 67 glycosyl hydrolase protein	-0.0794157	-0.0161629	-0.0230104	0.0996243	-0.00474116	-0.695424	-0.142958	-0.205731	0.880867	-0.0408114	-0.00948292	-0.00163678	0.0646912	-0.0106166	0.0107387	-0.0818041	-0.0143355	0.564178	-0.0910749	0.0942408	0.0490655	-0.0544731	-0.0642341	-0.00155397	-0.0177989	0.442745	-0.489392	-0.567526	-0.0136555	-0.156957
CCNA_00579	DNA/RNA endonuclease G NUC1	0.209699	0.165277	0.0967594	0.320431	0.198042	1.78763	1.46987	0.830081	2.83296	1.73014	0.329231	0.274956	0.239006	0.164329	0.25188	2.65638	2.31853	2.00359	1.36713	2.08641	0.280714	0.199853	0.205689	0.239211	0.231367	2.42494	1.77741	1.80019	2.06652	2.01727
CCNA_00580	AAA ATPase domain protein	-0.0142198	0.0699326	-0.0220684	0.0454821	0.0197816	-0.115977	0.591382	-0.191868	0.39463	0.169541	-0.0560037	0.0334749	0.0257394	-0.0378993	-0.00867217	-0.431918	0.262121	0.20227	-0.30421	-0.0679344	0.0810967	0.00116764	-0.068766	-0.0190387	-0.00138508	0.665814	0.00985459	-0.558623	-0.156025	-0.00974467
CCNA_00582	hypothetical protein	0.69028	0.527991	0.639454	0.678864	0.634147	4.27904	3.50761	3.96727	4.06928	3.9558	0.521453	0.428705	0.482001	0.59251	0.506167	3.36249	2.82836	3.04776	3.1441	3.09568	0.483308	0.634123	0.556396	0.485495	0.53983	3.05659	4.05901	3.49	3.1048	3.4276
CCNA_00583	lysozyme family protein	0.0300166	0.129478	0.119776	0.0872138	0.0916211	0.217832	1.06787	0.942393	0.65524	0.720834	-0.127589	-0.181148	-0.078147	-0.0148178	-0.100426	-0.913014	-1.334	-0.536833	-0.115088	-0.724733	-0.0597839	-0.0146544	0.00363164	0.0858532	0.00376163	-0.466099	-0.115525	0.0282827	0.686364	0.0332554
CCNA_00585	hypothetical protein	0.038541	0.0379311	0.0276991	-0.0165862	0.0218962	0.291579	0.309035	0.220141	-0.121356	0.17485	-0.0402043	0.118875	0.140484	0.156757	0.0939779	-0.293651	0.90228	1.01008	1.16557	0.696071	-0.0103198	0.0465816	0.0718977	0.0426572	0.0377042	-0.0804257	0.359351	0.533069	0.305578	0.279393
CCNA_00586	LytR/AlgR-family transcriptional regulator	0.0521854	-0.0115315	0.109675	0.0804202	0.0576872	0.357825	-0.0866816	0.805899	0.566733	0.410944	0.103711	0.143652	0.0249929	0.0270669	0.0748556	0.706297	1.02466	0.172926	0.199607	0.525873	0.042779	0.159131	0.0123668	0.128213	0.0856225	0.311858	1.178	0.0897413	0.996862	0.644116
CCNA_00587	alpha/beta hydrolase family protein	0.0169443	0.00574142	0.0375864	0.00196784	0.01556	0.13721	0.0480501	0.320805	0.0162788	0.130586	0.089295	-0.0997098	0.00996421	-0.0608184	-0.0153173	0.743002	-0.756375	0.0759339	-0.467385	-0.101206	-0.00226338	0.0334153	-0.0712287	-0.0554661	-0.0238857	-0.0183563	0.278831	-0.58349	-0.459941	-0.195739
CCNA_00588	SapA domain protein	-0.114059	0.0945862	-0.0658048	-0.244854	-0.0825328	-0.511252	0.545937	-0.292112	-1.37105	-0.407119	-0.178461	0.0871673	-0.0134524	-0.0403407	-0.0362716	-0.767501	0.350115	-0.0839603	-0.210287	-0.177908	-0.0589528	-0.0746299	-0.0495218	0.00203172	-0.0452682	-0.304368	-0.403652	-0.244574	0.00949927	-0.235774
CCNA_00589	hypothetical protein	-0.101835	0.0324418	-0.0392417	-0.0550327	-0.0409168	-0.842142	0.279116	-0.335947	-0.475676	-0.343662	-0.0528621	-0.00274725	-0.0930404	0.0456472	-0.0257506	-0.417182	-0.0227392	-0.776785	0.375491	-0.210304	0.0415615	-0.0823748	0.0238907	0.0562649	0.00983559	0.348919	-0.691581	0.205355	0.467331	0.0825059
CCNA_00590	FixC-family flavoprotein dehydrogenase	0.0777362	0.0612148	0.0315635	-0.0777051	0.0232023	0.561156	0.450512	0.252526	-0.533184	0.182752	0.084316	0.0690616	0.0139228	0.0677366	0.0587593	0.580103	0.489469	0.0992513	0.464792	0.408404	0.00667232	0.0348584	0.027813	-0.00427137	0.0162681	0.0478995	0.269806	0.212144	-0.0288964	0.125238
CCNA_00591	L-lysine epsilon-oxidase	-0.0711102	-0.0245286	-0.0165938	-0.0170829	-0.0323289	-0.659159	-0.226957	-0.154987	-0.158609	-0.299928	-0.0333493	0.0655951	0.0576408	0.0546922	0.0361447	-0.304105	0.601298	0.527958	0.493539	0.329673	-0.0518249	0.0242746	0.0250943	0.0798924	0.0193591	-0.475457	0.226059	0.231022	0.74083	0.180614
CCNA_00592	Ferritin superfamily protein	-0.100688	-0.0220836	0.0654106	0.172387	0.0287566	-0.854784	-0.185091	0.57047	1.44953	0.245032	-0.0259792	0.100336	-0.0091001	-0.00791004	0.0143366	-0.207586	0.792176	-0.0695975	-0.0639914	0.11275	-0.0239625	-0.0374269	-0.0299117	0.0771697	-0.00353283	-0.198608	-0.309259	-0.236953	0.642313	-0.0256268
CCNA_00593	hypothetical protein	-0.00962922	-0.000279187	0.0184736	0.000927128	0.00237309	-0.086704	-0.0025306	0.171866	0.0083962	0.0227569	0.0222	-0.0191715	0.0195083	0.00371065	0.00656187	0.19875	-0.17107	0.169557	0.0335399	0.0576943	-0.0753665	-0.0256912	-0.0197459	0.0312298	-0.0223935	-0.686269	-0.235147	-0.180953	0.284525	-0.204461
CCNA_00594	hypothetical protein	0.0404861	-0.0628001	0.000248431	0.0113093	-0.00268904	0.354172	-0.55445	0.00224457	0.101355	-0.0241696	-0.0959584	-0.046069	-0.0306175	-0.0440499	-0.0541737	-0.837535	-0.392972	-0.267185	-0.389352	-0.471761	-0.057522	0.0107349	-0.0916976	-0.00624095	-0.0361814	-0.514276	0.0970334	-0.817359	-0.055628	-0.322557
CCNA_00595	FecR family protein	0.234487	0.114223	-0.0205772	0.190677	0.129702	1.07994	0.642734	-0.0910847	1.06222	0.673452	0.167107	0.0149523	-0.104472	0.0246994	0.0255718	0.793489	0.0730757	-0.408777	0.107279	0.141267	0.0523956	0.147249	-0.101828	-0.040094	0.0144307	0.258797	0.804996	-0.438798	-0.228777	0.0990545
CCNA_00596	RpoE-family sigma factor	-0.0455019	0.00701508	-0.0414703	0.00223308	-0.019431	-0.389687	0.061015	-0.364819	0.0192349	-0.168564	0.0225448	-0.0490393	0.0231497	0.0721134	0.0171922	0.191326	-0.41686	0.191834	0.62312	0.147355	0.0135133	0.0235489	0.0247498	0.0718021	0.0334035	0.116768	0.204287	0.212644	0.618706	0.288101
CCNA_00597	TonB-dependent receptor	-0.0185497	0.0801118	-0.00151594	-0.0180261	0.010505	-0.153263	0.679717	-0.0123726	-0.150158	0.0909808	-0.0258318	-0.112895	0.0723059	-0.0439227	-0.0275859	-0.211054	-0.916532	0.581864	-0.36414	-0.227465	-0.0123641	0.0769882	0.0152113	0.0271148	0.0267376	-0.105129	0.64149	0.126914	0.223156	0.221608
CCNA_00598	TonB-dependent receptor	0.0134939	0.0267758	0.00896725	-0.0165862	0.00816268	0.12743	0.253878	0.0844403	-0.155803	0.0774864	-0.0399355	-0.0135727	0.0427886	0.0434107	0.00817277	-0.370564	-0.125719	0.39335	0.403603	0.0751675	-0.0112649	-0.00252293	0.0124638	-0.016475	-0.00444975	-0.105142	-0.023625	0.118393	-0.154201	-0.0411436
CCNA_00600	hypothetical protein	-0.0288843	-0.118149	0.0513448	-0.0616743	-0.0393406	-0.237805	-0.941388	0.407868	-0.508129	-0.319863	0.0296373	-0.0709149	-0.188934	-0.0730008	-0.0758031	0.222434	-0.519865	-1.35772	-0.533507	-0.547165	-0.0673906	-0.0145417	0.0991985	0.0331853	0.0126129	-0.478906	-0.110129	0.748162	0.234481	0.0984024
CCNA_00601	MoxR-like ATPase	0.0742936	0.118608	0.0471746	-0.0206478	0.054857	0.488058	0.871273	0.350951	-0.146288	0.390999	-0.0473939	0.0178366	0.116629	-0.0239065	0.0157912	-0.326421	0.12835	0.705364	-0.146927	0.0900912	0.181669	-0.0581223	-0.00606042	0.091944	0.0523576	1.26537	-0.400661	-0.0442765	0.680725	0.37529
CCNA_00602	von Willebrand factor type A domain protein	0.0144519	-0.126936	-0.0352921	0.158407	0.00265793	0.106129	-0.949409	-0.242277	1.11116	0.00640158	0.00633587	-0.0141189	0.0725416	0.0770736	0.035458	0.0429382	-0.0990914	0.429547	0.479333	0.213182	0.084581	0.0210212	-0.0901431	0.0898595	0.0263296	0.603076	0.147052	-0.592828	0.617132	0.193608
CCNA_00603	SpoIIM-family membrane protein	0.0208993	0.0258155	0.107098	0.165128	0.0797351	0.121075	0.138274	0.722629	0.884951	0.466732	0.0112899	0.0168602	-0.115685	0.102741	0.0038015	0.0554905	0.0965516	-0.745133	0.598242	0.00128766	-0.167256	-0.160641	-0.0730128	0.170215	-0.0576738	-0.829137	-1.01251	-0.393973	0.940976	-0.32366
CCNA_00604	RDD family membrane protein	0.117943	0.107145	-0.0644675	-0.100089	0.0151328	0.642768	0.717048	-0.324324	-0.566736	0.117189	0.135582	0.0558202	-0.0717885	0.0637783	0.0458481	0.712019	0.279402	-0.284478	0.3075	0.253611	-0.0637061	0.214858	0.208085	-0.238195	0.0302604	-0.395847	1.09428	1.07408	-1.24601	0.131627
CCNA_00605	hypothetical protein	0.0555536	-0.0567932	-0.0273244	-0.0425475	-0.0177779	0.378158	-0.424685	-0.195852	-0.301699	-0.13602	0.0991014	-0.123033	-0.0223239	0.0451991	-0.000264149	0.732467	-0.836068	-0.171925	0.325512	0.0124968	0.00136033	-0.0318839	-0.088342	-0.00526186	-0.0310319	0.00992724	-0.242331	-0.635118	-0.0402967	-0.226955
CCNA_00607	TonB-dependent receptor	-0.0260913	-0.00127692	0.0206092	-0.0122001	-0.00473977	-0.246836	-0.0121516	0.19604	-0.115494	-0.0446104	0.00768381	-0.000522702	-0.00284375	0.0261848	0.00762554	0.0720047	-0.00490754	-0.0267727	0.247488	0.0719532	-0.0263691	0.0249202	-0.0612772	0.00730496	-0.0138553	-0.250256	0.237883	-0.581727	0.0692279	-0.131218
CCNA_00608	endopygalactorunase	-0.0325753	-0.018553	-0.0245038	0.0622795	-0.00333814	-0.255666	-0.160269	-0.209178	0.509289	-0.0289561	0.0597078	0.0121307	-0.0409624	-0.0633212	-0.00811126	0.474282	0.098062	-0.329657	-0.508258	-0.0663926	-0.0858518	-0.114909	-0.0786114	-0.150166	-0.107385	-0.703127	-0.950158	-0.66369	-1.22107	-0.88451
CCNA_00609	PurR-family transcriptional regulator	-0.0865404	0.0109207	0.00454762	0.0344109	-0.0091653	-0.649662	0.0869898	0.0329414	0.267206	-0.0656313	-0.0529027	-0.00984941	-0.0547664	0.192929	0.0188526	-0.377419	-0.0677479	-0.350006	1.38269	0.146879	0.0546243	0.0172203	-0.0432807	-0.0746333	-0.0115173	0.383196	0.137851	-0.320675	-0.536427	-0.0840138
CCNA_00610	alpha-1 2-mannosidase	0.0394109	0.00946397	0.0401104	0.0682063	0.0392979	0.364506	0.0873377	0.370082	0.633211	0.363784	0.0759192	0.0509202	0.0510852	0.0883413	0.0665665	0.695871	0.463787	0.4591	0.804237	0.605749	-0.0125139	0.0132987	0.000391842	0.0625015	0.0159195	-0.117755	0.12341	0.00358282	0.567814	0.144263
CCNA_00611	beta-lactamase	0.0161285	0.0440869	-0.0285394	0.000534088	0.00805253	0.138441	0.383883	-0.24646	0.00474094	0.0701512	-0.03406	-0.0160883	-0.127724	-0.014469	-0.0480854	-0.288102	-0.138619	-1.07358	-0.122481	-0.405696	-0.00585513	0.0574806	-0.0349634	0.0103152	0.00674431	-0.0513657	0.502414	-0.30461	0.088554	0.0587481
CCNA_00612	L-asparaginase	-0.0192999	-0.017948	-0.0342291	-0.0776127	-0.0372724	-0.139375	-0.140746	-0.261391	-0.58455	-0.281516	-0.0719871	0.164527	0.0145221	-0.0953721	0.00292251	-0.528141	1.19741	0.108983	-0.684116	0.0235338	-0.162594	-0.0619221	-0.133508	-0.126367	-0.121098	-1.20342	-0.428281	-1.01078	-0.967396	-0.902468
CCNA_00613	cyanophycinase	-0.0603391	-0.0471461	0.169921	0.0697605	0.033049	-0.281082	-0.252124	1.084	0.355698	0.226623	-0.0644387	0.124389	-0.0185701	-0.198024	-0.0391609	-0.271456	0.671317	-0.0874982	-0.833607	-0.130311	0.249131	0.0136107	0.000773017	-0.105298	0.0395542	1.18997	0.0649903	0.00455838	-0.506336	0.188296
CCNA_00614	short-chain fatty acids transporter	0.0408133	-0.031626	-0.0421881	-0.0582303	-0.0228078	0.324404	-0.254894	-0.345013	-0.471922	-0.186856	0.0330654	0.0177506	0.144507	-0.0371174	0.0395515	0.255453	0.136651	1.09733	-0.277934	0.302876	-0.00935207	-0.00248445	-0.0131421	-0.0201108	-0.0112724	-0.075121	-0.0202659	-0.101436	-0.160051	-0.0892184
CCNA_00615	TonB-dependent receptor	0.0632082	0.0355635	0.0209138	0.0588887	0.0446435	0.582775	0.332695	0.196794	0.546159	0.414606	-0.0295517	-0.0169178	-0.00107609	0.0441162	-0.000857338	-0.269093	-0.154674	-0.00984581	0.407038	-0.00664356	-0.0174314	0.0369016	0.0241945	0.000644294	0.0110773	-0.161086	0.339676	0.222375	0.00599593	0.10174
CCNA_00616	Lrp-family transcriptional regulator	0.00683098	-0.0673157	-0.0234173	-0.11518	-0.0497704	0.0428719	-0.523897	-0.185578	-0.855383	-0.380496	0.112357	0.143276	0.00430963	-0.0286661	0.057819	0.789071	1.13806	0.0295129	-0.205066	0.437895	0.0335672	-0.0241028	0.119985	-0.0148958	0.0286383	0.238239	-0.194385	0.839063	-0.114196	0.19218
CCNA_00617	arginine N-succinyltransferase beta chain	0.0337739	0.0654064	0.157082	0.0610627	0.0793311	0.296552	0.537427	1.3676	0.512364	0.678485	0.0410694	0.054051	0.0596055	0.0229044	0.0444076	0.341113	0.45256	0.490532	0.185813	0.367505	0.106908	0.0600341	0.0654524	0.0738765	0.0765679	0.946865	0.523465	0.544988	0.601536	0.654214
CCNA_00618	succinylglutamic semialdehyde dehydrogenase	0.160246	0.147002	0.221798	0.30065	0.207424	0.943771	0.853299	1.43763	1.94001	1.29368	0.293421	0.186703	0.151157	0.3985	0.257445	1.78623	1.19754	0.810496	2.63879	1.60826	-0.0734554	0.232085	0.0610629	0.0456176	0.0663276	-0.485138	1.48127	0.40784	0.301433	0.42635
CCNA_00619	succinylarginine dihydrolase	-0.105496	-0.15679	-0.0373969	-0.0644458	-0.0910321	-0.902276	-1.34584	-0.318831	-0.56321	-0.782538	0.0204362	-0.0846756	0.0536092	-0.0832666	-0.0234742	0.16521	-0.67854	0.42019	-0.694797	-0.196984	-0.0534739	-0.0597428	-0.0375672	-0.0452571	-0.0490102	-0.432838	-0.51681	-0.313232	-0.364386	-0.406816
CCNA_00620	acetylornithine aminotransferase/succinyldiaminopimelate aminotransferase	-0.132472	-0.126994	-0.175896	-0.17846	-0.153456	-0.933545	-0.966006	-1.37187	-1.39357	-1.16625	0.0309036	-0.00248011	0.0855027	0.130384	0.0610776	0.237482	-0.018663	0.651312	1.02841	0.474636	0.142048	-0.0460538	0.0359697	-0.00916759	0.0306991	1.16179	-0.356401	0.277724	-0.0622774	0.255208
CCNA_00621	hypothetical protein	-0.017424	-0.10584	0.00350074	0.0289492	-0.0227034	-0.108256	-0.660138	0.0216134	0.209188	-0.134398	-0.00743064	0.087949	0.0598366	-0.0574761	0.0207197	-0.0431722	0.538496	0.420078	-0.347035	0.142092	-0.0201377	0.203092	-0.218623	0.0128575	-0.00570268	-0.121487	1.37331	-1.49827	0.0787333	-0.0419278
CCNA_00622	hypothetical protein	0.106509	0.137561	-0.0330669	0.0735104	0.0711282	0.521746	0.855753	-0.17378	0.34881	0.388132	-0.0116196	0.111392	-0.120347	-0.0796664	-0.02506	-0.0603167	0.637832	-0.582243	-0.411596	-0.104081	-0.0349389	-0.146961	-0.000672555	0.0474964	-0.0337689	-0.220075	-0.793536	-0.00406044	0.276025	-0.185412
CCNA_00623	PAS-family sensor histidine kinase	-0.0115975	-0.00768178	0.00875088	0.0492132	0.0096712	-0.0962709	-0.0656632	0.0726561	0.422447	0.0832923	-0.00224665	0.0719716	0.090492	0.0684788	0.0571739	-0.0175675	0.595679	0.717698	0.544989	0.4602	0.0479749	0.0548132	0.128264	0.0428879	0.0684849	0.393858	0.448963	1.05331	0.36206	0.564547
CCNA_00624	putative pentapeptide repeat protein	-0.0697473	-0.172396	0.194107	0.309365	0.0653322	-0.341893	-0.939649	0.768023	1.52684	0.25333	-0.137419	0.333512	0.108195	0.139148	0.110859	-0.447886	1.21101	0.391756	0.465435	0.405079	0.461364	0.214475	0.144174	-0.265497	0.138629	2.19887	0.859746	0.667754	-1.00881	0.679391
CCNA_00625	two-component receiver domain protein	0.116956	0.0525812	0.0804203	0.0440335	0.0734977	0.573887	0.299242	0.454206	0.253941	0.395319	0.18522	0.0215834	0.109176	-0.0493746	0.0666511	0.883114	0.117868	0.545012	-0.23402	0.327994	0.0493017	0.126186	-0.0106151	-0.112008	0.013216	0.271589	0.79406	-0.0711455	-0.642566	0.0879843
CCNA_00626	methyl-accepting chemotaxis protein	0.0675152	0.0970994	0.00772349	0.0515294	0.0559669	0.547514	0.774023	0.0624192	0.429661	0.453404	-0.0598557	-0.0253778	0.0221408	-0.0475159	-0.0276522	-0.471915	-0.207433	0.173494	-0.370056	-0.218977	0.0666097	0.0673455	-0.0291932	0.00860213	0.028341	0.535214	0.549988	-0.247153	0.0705746	0.227156
CCNA_00628	chemotaxis protein cheY	0.131736	0.0709424	0.045721	0.130272	0.0946678	0.958727	0.553602	0.299443	1.00918	0.705239	0.116233	0.14914	0.122542	0.0615521	0.112367	0.831011	1.02281	0.783499	0.440327	0.769413	0.158009	0.0465716	0.0650684	0.0332409	0.0757224	1.14504	0.350567	0.505543	0.235355	0.559126
CCNA_00629	methyl-accepting chemotaxis protein McpK	-0.0770518	-0.192517	-0.0917587	-0.137923	-0.124812	-0.483094	-1.38302	-0.658864	-0.971162	-0.874035	-0.112039	-0.198703	-0.222186	-0.177502	-0.177608	-0.739378	-1.36218	-1.61436	-1.24948	-1.24135	-0.193637	-0.0770078	-0.0171598	-0.172511	-0.115079	-1.30665	-0.578926	-0.127003	-1.2098	-0.805593
CCNA_00630	chemotaxis histidine kinase protein cheAII	0.0993725	-0.13496	0.28601	0.0608404	0.0778155	0.534289	-0.734842	1.31958	0.310848	0.357468	-0.0390606	0.236148	0.203602	-0.087928	0.0781904	-0.187188	1.17862	0.865503	-0.354761	0.375544	0.0787601	-0.0210307	0.0407298	0.169205	0.066916	0.411535	-0.125651	0.241928	0.988599	0.379103
CCNA_00631	chemotaxis protein cheWII	0.116914	0.220969	-0.000494392	0.0211018	0.0896225	0.500766	1.09821	-0.00214468	0.0982204	0.423764	0.229911	-0.0555848	-0.225019	-0.227295	-0.069497	1.17031	-0.267059	-0.980558	-0.897564	-0.243718	0.283544	0.0476804	0.00130154	-0.0171994	0.0788317	1.3949	0.237419	0.00642162	-0.0715143	0.391806
CCNA_00632	chemotaxis receiver domain protein CheYII	-0.20536	-0.0701233	0.177982	0.140022	0.0106302	-0.893682	-0.206212	0.654245	0.535266	0.0224041	-0.238023	0.259518	-0.141337	-0.102744	-0.0556468	-0.968945	1.09156	-0.595016	-0.351681	-0.206021	-0.00390296	0.486791	0.0929833	-0.0412172	0.133663	-0.0213927	2.23913	0.327826	-0.165481	0.59502
CCNA_00633	receiver domain-glutamate methylesterase CheBII	0.118393	0.215863	0.0296205	0.194026	0.139476	0.799941	1.6685	0.226475	1.46259	1.03938	0.0935677	0.161348	-0.0411864	0.20478	0.104627	0.641672	1.06676	-0.244004	1.41551	0.719985	0.0832353	0.110474	0.0531551	0.0262311	0.0682739	0.633025	0.809287	0.378738	0.188452	0.502375
CCNA_00634	chemotaxis protein methyltransferase CheRII	-0.089351	0.106056	-0.26408	-0.278762	-0.131534	-0.450665	0.59367	-1.26728	-1.69737	-0.705411	-0.334155	-0.247518	-0.156145	0.0293025	-0.177129	-1.66196	-1.21341	-0.975794	0.150006	-0.925289	-0.129073	-0.180404	-0.269855	-0.512449	-0.272946	-0.735181	-0.913417	-1.2165	-2.84772	-1.4282
CCNA_00635	CHASE2 membrane receptor	0.0935908	0.0550885	0.0397347	0.026184	0.0536495	0.773223	0.445598	0.334305	0.216989	0.442529	-0.0222276	0.00214021	0.0526187	0.0155235	0.0120137	-0.167691	0.0163567	0.405341	0.127328	0.0953337	0.165611	0.0211496	0.0551947	-0.00312912	0.0597066	1.36641	0.177111	0.453537	-0.0246853	0.493092
CCNA_00636	hypothetical protein	0.0933354	-0.0671324	0.0909655	0.0434201	0.0401471	0.677663	-0.487138	0.657343	0.313852	0.29043	0.196298	0.126949	0.0534887	0.10825	0.121246	1.21482	0.782899	0.359862	0.678035	0.758905	0.278805	0.0434704	0.0768385	0.058704	0.114454	1.95509	0.299438	0.52734	0.39137	0.79331
CCNA_00637	tetratricopeptide repeat family protein	0.0556389	-0.0436527	0.0114398	0.048774	0.01805	0.491364	-0.377915	0.101157	0.43516	0.162442	-0.0160094	-0.0447502	-0.0471184	0.0142934	-0.0233961	-0.137642	-0.395855	-0.393828	0.124777	-0.200637	-0.0192288	0.0382148	-0.0518759	0.0147847	-0.00452631	-0.17007	0.343564	-0.464927	0.134265	-0.0392919
CCNA_00638	FhaB-family exoprotein	-0.0720553	0.0604131	0.0142372	0.0522776	0.0137181	-0.671524	0.569607	0.1346	0.489709	0.130598	0.0211018	-0.0180345	-0.0344519	0.0777078	0.0115808	0.194469	-0.167731	-0.317985	0.717763	0.106629	0.0206572	-0.0538393	-0.0602039	0.00546336	-0.0219806	0.19569	-0.505691	-0.566142	0.0513199	-0.206206
CCNA_00639	FhaC-family hemolysin activation/secretion protein	-0.083513	-0.0497037	-0.024004	-0.0599998	-0.0543051	-0.710252	-0.426962	-0.204603	-0.501679	-0.460874	-0.0274747	0.051099	-0.0495097	-0.0462677	-0.0180383	-0.224477	0.421689	-0.402044	-0.373407	-0.14456	-0.00363652	0.00855043	0.0121252	-0.0090896	0.00198737	-0.0307539	0.0714095	0.10241	-0.0776925	0.0163433
CCNA_00640	hypothetical protein	-0.0631819	0.113378	-0.127048	-0.0193993	-0.0240629	-0.413128	0.761193	-0.729708	-0.11893	-0.125143	-0.00654673	-0.0202467	0.0485663	0.00111496	0.00572195	-0.0401702	-0.102381	0.281113	0.00606596	0.036157	0.157579	-0.0833119	0.104967	0.00305968	0.0455736	0.923448	-0.567825	0.61377	0.020956	0.247587
CCNA_00641	hypothetical protein	-0.169902	-0.0465101	-0.0488012	0.0966666	-0.0421368	-1.06358	-0.306609	-0.338859	0.644031	-0.266255	0.00196881	-0.0772978	0.00833867	0.0100998	-0.0142226	0.013153	-0.440208	0.045463	0.0607468	-0.0802112	0.0171285	-0.0256369	-0.0396591	-0.134931	-0.0457745	0.111269	-0.188586	-0.244216	-0.968266	-0.32245
CCNA_00642	hypothetical protein	0.0613334	0.0590765	0.0133573	0.103059	0.0592066	0.400529	0.366892	0.0755233	0.672581	0.378881	0.140497	0.0329401	-0.0357802	-0.156772	-0.00477882	0.751771	0.181132	-0.182252	-0.853591	-0.0257346	0.0746799	-0.14963	0.00935827	-0.0447825	-0.0275936	0.440471	-0.89868	0.0610275	-0.299072	-0.174063
CCNA_00644	alginate export beta-barrel protein	-0.129936	-0.0042279	-0.00632497	0.107365	-0.00828092	-1.08776	-0.035139	-0.0530176	0.89637	-0.0698868	0.0229217	-0.0554719	0.0965076	0.0516074	0.0288912	0.184052	-0.452316	0.762723	0.411376	0.226458	0.020072	-0.00959749	0.0215894	-0.0159903	0.00401841	0.164794	-0.0785952	0.176885	-0.129472	0.0334029
CCNA_00645	nitrate binding protein nrtA	0.0684124	0.0596058	0.0829439	0.146224	0.0892966	0.534395	0.446731	0.654834	1.1705	0.701616	0.0778302	0.0361744	0.00211582	-0.0426154	0.0183762	0.574513	0.271563	0.0151493	-0.307113	0.138528	0.128702	0.0225802	0.0675247	0.16453	0.0958343	0.97893	0.175902	0.519189	1.2603	0.733581
CCNA_00646	nitrate transport permease protein nrtB	0.0883159	-0.0696699	-0.0418348	0.0210932	-0.000523919	0.750737	-0.572634	-0.361487	0.175765	-0.00190484	0.0446301	-0.0308848	0.103216	0.0138532	0.0327037	0.364435	-0.245408	0.847711	0.105788	0.268131	0.0568345	0.00725743	-0.0279238	0.048165	0.0210833	0.48219	0.0628138	-0.229485	0.388972	0.176123
CCNA_00647	nitrate transport ATP-binding protein nrtD	-0.229824	0.380635	-0.251321	-0.174455	-0.0687411	-0.34682	1.01845	-0.466966	-0.29244	-0.0219434	-0.181112	-0.153203	0.171803	0.0669536	-0.0238896	-0.500734	-0.293796	0.527088	0.161818	-0.0264062	-0.27021	-0.128484	0.0974281	-0.208293	-0.12739	-0.710295	-0.290332	0.276349	-0.339956	-0.266058
CCNA_00648	nitrate response regulator NasT	0.00298067	0.0147379	-0.0492518	0.0482776	0.00418611	0.0196596	0.110713	-0.354651	0.320083	0.0239514	-0.01889	0.0216176	0.15079	0.0807444	0.0585656	-0.123168	0.142336	0.932331	0.459167	0.352667	0.0197008	-0.0391765	0.156976	0.0487743	0.0465687	0.133118	-0.259458	1.01803	0.327449	0.304785
CCNA_00649	ABC family transporter protein	-0.0314525	-0.0573398	-0.0448893	0.133493	-4.71466e-05	-0.185604	-0.441585	-0.329495	0.976388	0.00492611	0.0113214	0.0814301	0.0273541	-0.0262138	0.023473	0.0821703	0.562554	0.145925	-0.171775	0.154718	-0.0671735	0.0138479	-0.00562128	-0.0794961	-0.0346108	-0.393698	0.0971465	-0.0381036	-0.556865	-0.22288
CCNA_00650	MFS superfamily nitrate/nitrite transporter NarK	-0.0205626	-0.0140227	-0.0338779	-0.139239	-0.0519255	-0.164808	-0.116218	-0.283697	-1.15987	-0.431148	-0.113839	-0.151376	-0.0591028	-0.134469	-0.114697	-0.836525	-1.21316	-0.465	-1.00001	-0.878673	-0.055023	-0.017959	-0.018416	-0.0691603	-0.0401395	-0.442321	-0.15711	-0.153253	-0.574595	-0.33182
CCNA_00651	nitrite reductase (NAD(P)H) catalytic subunit	-0.0900147	-0.0282624	-0.037104	-0.0312515	-0.0466582	-0.72782	-0.226538	-0.307841	-0.246496	-0.377174	-0.0433739	-0.0476697	-0.120999	-0.0934881	-0.0763825	-0.34774	-0.364593	-0.905745	-0.71216	-0.58256	-0.0616021	-0.12308	-0.119076	-0.0175994	-0.0803393	-0.488768	-1.01091	-0.927114	-0.139382	-0.641544
CCNA_00652	nitrite reductase (NAD(P)H) small subunit	0.175068	0.0322911	-0.473277	-0.123318	-0.0973088	0.735573	0.147647	-2.6186	-0.540952	-0.569082	-0.145509	-0.561068	0.151843	-0.123111	-0.169462	-0.596471	-1.98524	0.941748	-0.534056	-0.543506	0.197276	0.0588945	0.0614546	0.000734412	0.0795898	1.03809	0.365085	0.34905	0.00376858	0.438999
CCNA_00653	assimilatory nitrate reductase catalytic subunit	-0.0256144	-0.0326053	-0.037635	-0.0890937	-0.0462371	-0.227687	-0.288124	-0.33148	-0.750107	-0.399349	0.0335828	-0.0504476	0.0265557	0.00496729	0.00366454	0.285661	-0.410365	0.221577	0.0409754	0.0344619	0.00460397	-0.00242523	-0.0253798	-0.0770759	-0.0250692	0.0377031	-0.0211156	-0.221367	-0.645546	-0.212581
CCNA_00654	uroporphyrin-III C-methyltransferase	-0.0111187	-0.063095	-0.0904816	-0.0304187	-0.0487785	-0.0827215	-0.455158	-0.711532	-0.235058	-0.371118	0.104294	-0.206582	-0.032109	0.0623611	-0.018009	0.778746	-1.50706	-0.218885	0.468813	-0.119598	-0.104832	-0.118032	-0.0871188	0.0308435	-0.069785	-0.831891	-0.898124	-0.673321	0.23472	-0.542154
CCNA_00655	hypothetical protein	-0.0331191	-0.0601553	-0.0900169	0.0664442	-0.0292118	-0.283403	-0.509126	-0.784087	0.561819	-0.253699	0.0536972	-0.0892945	0.0702507	-0.0644556	-0.00745056	0.440475	-0.726585	0.5884	-0.51366	-0.0528425	-0.0232716	-0.0175207	0.0505776	-0.0296919	-0.00497665	-0.192111	-0.144774	0.410058	-0.251354	-0.0445451
CCNA_00656	type I restriction-modification system methylation subunit	-0.0428038	-0.0560493	-0.032616	-0.122435	-0.063476	-0.382822	-0.508213	-0.294023	-1.09374	-0.569698	-0.00882774	-0.0506718	-0.0942591	-0.0621388	-0.0539744	-0.0774951	-0.439349	-0.819818	-0.547866	-0.471132	-0.0180125	-0.0579412	-0.0627145	0.00988518	-0.0321957	-0.16145	-0.527597	-0.564373	0.0879428	-0.29137
CCNA_00657	type I restriction-modification system specificity subunit	-0.139881	-0.102537	-0.0320413	-0.0576186	-0.0830196	-1.20536	-0.891167	-0.278789	-0.506392	-0.720428	-0.0418343	-0.158013	-0.0570018	-0.10368	-0.0901324	-0.339852	-1.36881	-0.492274	-0.869353	-0.767571	-0.0239625	-0.138649	-0.0899846	-0.0773934	-0.0824973	-0.210271	-1.23348	-0.799557	-0.674321	-0.729406
CCNA_00658	5-methylcytosine-specific restriction enzyme MRR	-0.0495203	0.15114	0.145439	0.00982563	0.0642211	-0.348039	1.10338	0.857748	0.0666239	0.419929	-0.000926829	0.17277	0.0331687	0.124702	0.0824286	-0.00539267	0.926397	0.208193	0.715351	0.461137	0.145596	0.223244	0.164141	0.0993305	0.158078	1.01184	1.41266	1.01806	0.674698	1.02932
CCNA_00659	type I restriction-modification system restriction subunit	0.0593756	0.0245384	0.0231148	0.016681	0.0309275	0.53675	0.22609	0.213978	0.151722	0.282135	-0.0999731	-0.0271076	-0.0658807	-0.0315626	-0.056131	-0.888174	-0.238825	-0.586493	-0.27757	-0.497766	-0.0124718	-0.00757074	-0.0262078	-0.0646967	-0.0277368	-0.112954	-0.0686758	-0.240229	-0.587697	-0.252389
CCNA_00662	hypothetical protein	-0.158364	-0.0215265	-0.145665	-0.201131	-0.131672	-1.00041	-0.153437	-1.06799	-1.42489	-0.911681	-0.256597	-0.353017	-0.124673	-0.335302	-0.267397	-1.74436	-1.79805	-0.683568	-2.01165	-1.55941	-0.213435	-0.0721438	-0.450382	-0.241631	-0.244398	-1.12557	-0.515353	-2.84252	-1.56991	-1.51334
CCNA_00663	bacterial apoptosis endonuclease BapE	-0.0080168	-0.182349	-0.135132	-0.107399	-0.108224	-0.0402407	-0.862829	-0.550201	-0.495899	-0.487293	0.117965	0.0406232	-0.103984	0.174995	0.0573996	0.521341	0.156258	-0.510531	0.737244	0.226078	0.0490162	-0.0797401	0.196237	0.143204	0.0771793	0.19899	-0.345094	0.834844	0.572216	0.315239
CCNA_00664	C4-dicarboxylate transport protein	-0.106215	-0.105184	-0.104318	-0.0596734	-0.0938476	-0.939205	-0.921118	-0.915983	-0.539247	-0.828888	-0.0253159	-0.0183768	-0.0723457	-0.0504408	-0.0416198	-0.215188	-0.157045	-0.617147	-0.430413	-0.354948	-0.060014	-0.0584778	-0.0820532	-0.0796882	-0.0700583	-0.544766	-0.524842	-0.730148	-0.703852	-0.625902
CCNA_00665	GAF-family sensor histidine kinase	-0.0980608	-0.0554834	-0.0790977	-0.0931464	-0.0814471	-0.686524	-0.393616	-0.605907	-0.697828	-0.595969	0.00610201	-0.248649	-0.10995	-0.0967761	-0.112318	0.0430965	-1.76365	-0.694309	-0.646159	-0.765255	-0.0415894	0.0286726	0.0418191	0.00410327	0.00825139	-0.28325	0.196484	0.298925	0.0270056	0.0597913
CCNA_00666	response regulator receiver domain protein	0.10378	1.12066	-0.231757	0.485348	0.369508	0.118252	1.74713	-0.239727	0.5974	0.555765	0.883467	-0.137353	0.366222	-0.372507	0.184957	1.07633	-0.130677	0.410841	-0.336811	0.25492	0.138368	0.413429	-0.123239	0.150721	0.14482	0.153903	0.508851	-0.128279	0.175684	0.177539
CCNA_00668	capsular polysaccharide biosynthesis protein	-0.328197	-0.557938	-0.125421	-1.35598	-0.591885	-1.01484	-1.86567	-0.344198	-3.73954	-1.74106	-1.0045	-0.758484	-0.517284	-0.836435	-0.779177	-2.43736	-1.98897	-1.26153	-2.13217	-1.95501	-0.54558	-0.307105	-0.56909	-0.428555	-0.462582	-1.47814	-0.788976	-1.27159	-0.647455	-1.04654
CCNA_00669	glycosyltransferase family 99 protein WbsX	-0.135761	-0.331585	-0.563985	-0.769349	-0.45017	-0.213947	-0.520114	-1.01678	-1.24104	-0.74797	-0.034985	-0.483899	-1.24041	-0.800838	-0.640033	-0.0843863	-0.673008	-1.92806	-1.15379	-0.95981	-0.589408	-0.363993	-0.488641	-0.7021	-0.536036	-0.844829	-0.499777	-0.722911	-1.54572	-0.903309
CCNA_00672	hypothetical protein	-0.0616762	0.04331	-0.202048	-0.0193143	-0.059932	-0.411846	0.305279	-1.16082	-0.118885	-0.346568	-0.0394769	-0.0904027	-0.40542	-0.233546	-0.192211	-0.251314	-0.542958	-2.36905	-1.52532	-1.17216	-0.0441652	-0.183459	-0.171535	-0.112893	-0.128013	-0.286828	-1.242	-1.15545	-0.752551	-0.859208
CCNA_00673	AraC-family transcriptional regulator	0.017423	5.46e-05	-0.0179198	0.0114987	0.00276409	0.144547	0.000454093	-0.149702	0.0970906	0.0230976	0.0379074	-0.0726363	0.0601715	0.12728	0.0381805	0.296246	-0.553124	0.473494	1.01686	0.308369	0.0306568	0.0310211	0.045636	0.0764053	0.0459298	0.251411	0.261941	0.372558	0.62694	0.378213
CCNA_00674	NAD(FAD)-utilizing dehydrogenase	0.109217	-0.00246241	0.1701	0.417416	0.173568	0.379016	-0.0105218	0.736328	1.5382	0.660757	-0.0389457	0.206702	-0.227073	0.2293	0.042496	-0.120117	0.82831	-0.694137	0.930508	0.236141	-0.0885469	-0.177135	0.0621481	0.216438	0.00322619	-0.38995	-0.731049	0.308816	0.708114	-0.0260174
CCNA_00675	VapC-like PIN domain ribonuclease	0.0155464	-0.0373906	-0.0195882	-0.00884359	-0.012569	0.100814	-0.270564	-0.130742	-0.0530732	-0.0883911	-0.25707	-0.0221487	-0.0564061	-0.0164853	-0.0880275	-1.6114	-0.131745	-0.366009	-0.105076	-0.553558	-0.0172256	0.0525005	0.124337	-0.141673	0.00448475	-0.111008	0.356501	0.800644	-0.935188	0.0277374
CCNA_00676	PSK-family transcription factor	-0.401041	-0.345739	-0.819476	-0.262056	-0.457078	-1.13504	-1.40033	-3.75535	-1.11407	-1.8512	-0.248388	-0.552329	-0.554442	-0.483885	-0.459761	-0.917513	-1.67408	-1.68658	-1.27481	-1.38824	0.0256776	-0.568657	0.0955801	-0.058629	-0.126507	0.137615	-2.79074	0.545603	-0.302732	-0.602563
CCNA_00680	2-hydroxychromene-2-carboxylate isomerase	-0.00509496	-0.153719	-0.0566585	-0.0799101	-0.0738457	-0.0299588	-0.932263	-0.350746	-0.429821	-0.435697	-0.0354071	-0.223168	-0.163051	-0.0041377	-0.106441	-0.163485	-1.21949	-0.623049	-0.0189417	-0.50624	0.0851658	-0.269307	0.0855894	0.0288661	-0.0174213	0.545522	-1.5756	0.495618	0.176331	-0.0895312
CCNA_00681	short chain dehydrogenase	0.0678087	-0.00181528	0.0530287	0.0569306	0.0439882	0.513833	-0.013072	0.401092	0.42704	0.332223	-0.0993684	0.0106193	-0.138066	-0.136402	-0.0908043	-0.742453	0.0764801	-0.977421	-0.981471	-0.656216	0.0670146	-0.119944	0.0915809	0.239535	0.0695467	0.519868	-0.913807	0.666292	1.73973	0.50302
CCNA_00682	MarR-family transcriptional regulator	-0.488758	-0.49393	-0.163499	-0.533905	-0.420023	-1.51038	-2.01305	-0.779392	-1.9913	-1.57353	-0.102395	-0.0272185	-0.39567	-0.0548221	-0.145026	-0.366833	-0.0853481	-1.37036	-0.179451	-0.500497	-0.0292697	-0.0892172	-0.90045	-0.293732	-0.328167	-0.0806978	-0.266002	-3.13879	-0.827251	-1.07818
CCNA_00683	Deoxyribodipyrimidine photo-lyase-related protein	-0.00274894	0.0161538	-0.0210007	0.065445	0.0144623	-0.0234326	0.138163	-0.17842	0.566899	0.125802	-0.00122546	-0.0484074	-0.0188254	-0.0383786	-0.0267092	-0.010011	-0.393992	-0.155422	-0.329511	-0.222234	-0.0316489	-0.0783251	0.0205677	0.00928935	-0.0200292	-0.259616	-0.673269	0.173532	0.0796918	-0.169915
CCNA_00685	RNA polymerase sigma factor	0.041647	0.240795	0.159455	0.202589	0.161121	0.279328	1.71587	1.02854	1.42372	1.11186	-0.0591083	0.0784354	0.221873	0.023063	0.0660658	-0.350654	0.518248	1.3287	0.130189	0.406621	0.101858	0.122229	0.0642906	0.192173	0.120138	0.652249	0.78444	0.445749	1.21158	0.773504
CCNA_00686	peptidase family S41 protein	0.0870332	-0.0402781	-0.0210741	-0.0983135	-0.0181581	0.71343	-0.337206	-0.1786	-0.820192	-0.155642	0.0277548	-0.0224246	-0.0106636	-0.0330725	-0.00960147	0.226976	-0.182375	-0.0815285	-0.269936	-0.0767159	-0.058234	-0.109886	-0.0159268	-0.0693181	-0.0633412	-0.48056	-0.889055	-0.133144	-0.561521	-0.51607
CCNA_00687	hypothetical protein	-0.176401	0.142618	-0.10757	-0.196005	-0.0843397	-0.21932	0.296204	-0.178684	-0.452382	-0.138546	0.538507	0.504058	-0.0627541	-0.949886	0.00748123	1.18953	1.06076	-0.107644	-1.70212	0.110132	-0.302561	-0.231028	-0.35066	-0.12481	-0.252265	-0.576694	-0.358472	-0.708918	-0.237499	-0.470396
CCNA_00688	hypothetical protein	0.0842512	0.0487713	0.038687	0.0177141	0.0473559	0.760593	0.442776	0.353353	0.159477	0.42905	0.0210497	0.0200484	-0.0198878	0.0572806	0.0196228	0.185607	0.173418	-0.173361	0.500321	0.171496	-0.0418946	0.0282228	0.0263336	0.055146	0.0169519	-0.365152	0.252343	0.233821	0.500521	0.155383
CCNA_00689	PAS-family hybrid histidine kinase/receiver protein	0.0726119	0.104481	0.0200897	-0.029218	0.0419912	0.591034	0.833372	0.158625	-0.233331	0.337425	0.120715	0.0696978	0.171457	-0.0785174	0.070838	0.936887	0.53666	1.33611	-0.629493	0.545042	-0.0437429	-0.0513178	-0.0307154	-0.0742865	-0.0500156	-0.347247	-0.418649	-0.254601	-0.608094	-0.407148
CCNA_00692	PAS-family GGDEF/EAL protein	-0.0750664	-0.0340943	-0.0963545	0.0245291	-0.0452465	-0.634946	-0.302668	-0.835154	0.212045	-0.390181	-0.00517408	-0.151061	-0.0575542	-0.070543	-0.071083	-0.0434824	-1.28686	-0.478629	-0.583823	-0.598199	-0.00131742	0.0253356	-0.0733533	-0.069875	-0.0298025	-0.011251	0.217705	-0.644007	-0.607843	-0.261349
CCNA_00694	DEXQ-box helicase domain protein	0.111273	0.084881	0.111096	0.0894738	0.099181	0.826279	0.661275	0.928459	0.717545	0.783389	-0.0353366	0.155375	0.255526	0.0817626	0.114332	-0.248088	1.11904	1.94141	0.619677	0.85801	-0.0550773	-0.0313512	0.0192043	0.0435328	-0.00592285	-0.419549	-0.24344	0.144727	0.330908	-0.0468381
CCNA_00695	metal-dependent hydrolase	-0.0407985	0.108606	0.0443513	0.0532936	0.041363	-0.35141	0.953046	0.383775	0.458251	0.360916	0.0829064	0.069885	0.114561	-0.0509121	0.05411	0.682999	0.595213	0.987624	-0.408014	0.464456	0.0161503	0.0828869	0.0384343	0.0585837	0.0490138	0.135995	0.717699	0.322066	0.503369	0.419782
CCNA_00696	O6-methylguanine-DNA methyltransferase	-0.0606528	-0.257125	-0.128896	-0.206357	-0.163258	-0.439298	-1.75004	-0.96198	-1.56476	-1.17902	-0.157258	-0.0358885	-0.135409	-0.137652	-0.116552	-1.06687	-0.246735	-0.969692	-0.942653	-0.806488	-0.158025	-0.0748989	-0.0685521	-0.0334085	-0.0837211	-1.07593	-0.574211	-0.514011	-0.221324	-0.596369
CCNA_00698	hypothetical protein	-0.116117	-0.149662	-0.157923	-0.218972	-0.160668	-0.703171	-1.0605	-0.998423	-1.41227	-1.04359	-0.146276	-0.110356	0.0827857	0.0916987	-0.0205367	-0.976958	-0.729652	0.477854	0.614528	-0.153557	-0.355749	-0.115975	-0.364126	-0.322805	-0.289664	-2.29673	-0.816789	-2.63591	-2.12782	-1.96931
CCNA_00700	TonB-dependent receptor	0.0705215	0.0519198	0.0757884	0.115519	0.0784371	0.640298	0.475339	0.693179	1.05483	0.715912	0.126574	0.0495449	-0.0137772	0.0864934	0.0622088	1.12704	0.446952	-0.122425	0.770881	0.555611	0.0428584	0.040455	0.0554796	0.0367098	0.0438757	0.38638	0.367777	0.499356	0.3325	0.396503
CCNA_00701	cold shock protein CspB	-0.335662	0.157398	0.0108713	-0.0202601	-0.0469134	-2.00246	0.771733	0.0639331	-0.102991	-0.317446	-0.123943	-0.142913	-0.182931	-0.243863	-0.173413	-0.725541	-0.864519	-0.860357	-1.08362	-0.883509	0.0895903	-0.247915	-0.175591	-0.164097	-0.124503	0.48256	-1.51197	-1.10599	-0.818761	-0.738542
CCNA_00703	hypothetical protein	-0.0896003	0.601423	0.393115	0.542014	0.361738	-0.211945	1.95578	0.784656	1.45848	0.996744	0.181189	0.426215	-0.100301	0.211708	0.179703	0.204703	0.788412	-0.193808	0.370994	0.292575	0.42246	0.552251	0.907356	0.584605	0.616668	0.558628	0.951727	2.13567	0.906965	1.13825
CCNA_00704	hypothetical protein	0.261849	0.248831	0.026936	0.213679	0.187824	1.01663	0.58505	0.0832533	0.680029	0.591241	-0.277569	-0.302125	0.121229	0.490531	0.00801654	-0.899894	-0.998717	0.410238	1.04249	-0.111471	-0.177889	0.0455194	-0.357739	-0.346115	-0.209056	-0.415203	0.171606	-0.812248	-0.769586	-0.456358
CCNA_00705	hypothetical protein	-0.159066	0.0184929	-0.194416	-0.0046767	-0.0849164	-0.790889	0.0989227	-1.29066	-0.0250244	-0.501913	-0.0517107	-0.119922	0.042314	0.0875315	-0.0104469	-0.222908	-0.620864	0.291252	0.399607	-0.0382283	-0.0239625	0.0785402	-0.0302468	0.0916678	0.0289997	-0.1491	0.47161	-0.165831	0.456426	0.153276
CCNA_00706	hypothetical protein	-0.102278	-0.126259	-0.049247	-0.0498708	-0.0819137	-0.421379	-0.627492	-0.250206	-0.189448	-0.372131	0.0608713	-0.196806	-0.0768723	0.154541	-0.0145665	0.251068	-1.21958	-0.379933	0.699326	-0.162279	-0.0955252	0.0640442	-0.203555	-0.267933	-0.125742	-0.494579	0.275583	-0.905703	-1.02263	-0.536831
CCNA_00707	SdiA-regulated superfamily protein	0.0139625	0.119903	0.0467749	0.0566389	0.05932	0.104852	1.01326	0.35789	0.441781	0.479447	-0.0732983	0.0960018	-0.0187507	0.09838	0.0255832	-0.505296	0.71281	-0.129057	0.670049	0.187126	0.0628195	0.0793556	-0.0422621	0.131219	0.057783	0.433015	0.563441	-0.308321	1.02079	0.427232
CCNA_00708	cobaltochelatase cobT subunit	-3.27874	-2.93873	-1.66602	-1.69631	-2.39495	-3.88078	-4.8516	-3.09031	-2.25216	-3.51871	-1.64386	-1.86954	-1.14968	-2.34774	-1.7527	-3.21295	-3.81609	-2.06838	-3.21405	-3.07787	-1.31838	-1.8824	-1.84318	-1.84642	-1.72259	-1.99577	-3.21257	-3.05158	-3.65061	-2.97763
CCNA_00710	alpha/beta hydrolase family protein	-0.0241383	-0.0293642	0.00409213	0.0259049	-0.00587637	-0.225116	-0.277073	0.0386393	0.244858	-0.0546728	-0.0446828	-0.0293406	-0.0599604	-0.0306994	-0.0411708	-0.409926	-0.271826	-0.542935	-0.283903	-0.377147	-0.0338385	-0.0926155	-0.0307993	-0.0725431	-0.0574491	-0.314148	-0.870296	-0.287164	-0.676757	-0.537092
CCNA_00711	inner membrane complex protein	0.0698355	0.0273424	0.0123044	-0.000870625	0.0271529	0.649274	0.256955	0.115601	-0.0081946	0.253409	-0.00539547	0.0318817	-0.0212282	0.0052705	0.00263213	-0.0495627	0.292389	-0.195095	0.048727	0.0241146	0.00967901	0.00578808	0.00360999	0.0098947	0.00724295	0.0899147	0.0541992	0.0337872	0.0927518	0.0676632
CCNA_00712	hypothetical protein	0.453656	0.135081	-0.166989	0.0146736	0.109106	1.23497	0.370677	-0.583366	0.0724707	0.273689	0.0202216	-0.279835	-0.0432127	0.417809	0.0287457	0.0659875	-0.913497	-0.15844	1.42216	0.104054	-0.0929506	0.0583666	0.0839426	0.188313	0.0594179	-0.294511	0.217385	0.315279	0.582111	0.205066
CCNA_00714	hypothetical protein	-0.0435065	0.0517545	-0.374866	-0.00439611	-0.0927536	-0.203165	0.212776	-2.1958	-0.0208735	-0.551765	0.0949889	0.169048	-0.182673	-0.101618	-0.00506366	0.385617	1.0178	-0.813586	-0.347586	0.0605604	-0.0867259	0.145123	-0.257261	0.149026	-0.0124597	-0.389059	0.689801	-1.30044	0.738173	-0.0653801
CCNA_00716	hypothetical protein	-0.0277483	-0.0950934	-0.185571	-0.000344832	-0.0771895	-0.163849	-0.575895	-1.01372	-0.0019881	-0.438864	-0.00769041	-0.0120263	0.0522932	-0.0287227	0.000963468	-0.0359365	-0.0745692	0.273788	-0.157493	0.00144743	0.134875	-0.0340846	-0.0763451	0.0983653	0.0307026	0.755503	-0.167458	-0.397474	0.531492	0.180516
CCNA_00718	CAAX abortive infection protease	-0.0603578	-0.110935	-0.00895021	-0.119601	-0.0749612	-0.525429	-0.971921	-0.0773334	-1.03268	-0.651841	0.012356	0.0165848	-0.014347	-0.0943425	-0.0199372	0.103017	0.138878	-0.120642	-0.794021	-0.168192	-0.117304	-0.0875629	-0.0746702	-0.0363843	-0.0789803	-1.00611	-0.757837	-0.646302	-0.314362	-0.681153
CCNA_00719	type I secretion protein CdzB adaptor	-0.356186	-0.492807	-0.503655	-0.753949	-0.526649	-2.12209	-3.40204	-3.27685	-4.62951	-3.35762	-0.178207	-0.337101	-0.349467	-0.404465	-0.31731	-1.12415	-2.10492	-2.17144	-2.42614	-1.95666	-0.531547	-0.45635	-0.561425	-0.506559	-0.51397	-3.48432	-3.10525	-3.68294	-3.40658	-3.41977
CCNA_00720	type I secretion protein CdzA transmembrane ATPase/peptidase	-0.426372	-0.328543	-0.355852	-0.384006	-0.373693	-3.51401	-2.72648	-3.02236	-3.14997	-3.10321	-0.353562	-0.310993	-0.370212	-0.244706	-0.319868	-2.98457	-2.51229	-2.90424	-2.06846	-2.61739	-0.487343	-0.466503	-0.547126	-0.471531	-0.493126	-3.9158	-3.96194	-4.53026	-3.89544	-4.07586
CCNA_00723	glyoxalase family protein	-0.190489	-0.170482	-0.250239	-0.227613	-0.209706	-1.51012	-1.25815	-1.77041	-1.72345	-1.56553	0.0595301	0.00897494	-0.140011	-0.0757057	-0.0368029	0.404066	0.064075	-0.9379	-0.544108	-0.253467	-0.206519	-0.259598	-0.206191	-0.0981102	-0.192605	-1.34568	-1.90188	-1.58637	-0.697689	-1.3829
CCNA_00724	hypothetical protein	-0.225918	0.171695	0.0931294	-0.374975	-0.0840171	-1.2331	0.931277	0.607961	-2.16302	-0.464221	-0.0774072	-0.351448	0.0811991	-0.00948682	-0.0892858	-0.405864	-1.90128	0.344442	-0.0544989	-0.504301	-0.0264264	-0.0978761	-0.0648405	-0.0723553	-0.0653746	-0.149735	-0.625538	-0.330669	-0.446135	-0.388019
CCNA_00725	O6-methylguanine-DNA methyltransferase	0.0108854	-0.0473459	-0.112745	0.220747	0.0178855	0.0748556	-0.354932	-0.678183	1.57339	0.153782	0.0067644	-0.0594574	-0.087631	-0.0140037	-0.0385819	0.0453397	-0.410955	-0.54644	-0.0870273	-0.24977	-0.149276	0.0915729	0.0245601	-0.0717475	-0.0262227	-1.06561	0.584416	0.159983	-0.490137	-0.202838
CCNA_00726	acyl-CoA dehydrogenase	0.0181205	-0.0244321	-0.0789694	-0.122112	-0.0518482	0.14299	-0.201719	-0.646957	-1.01204	-0.42943	-0.0905846	-0.0652751	0.0484474	0.00826332	-0.0247872	-0.736383	-0.50849	0.357321	0.0640839	-0.205867	0.0171804	-0.0892743	-0.122789	-0.0344233	-0.0573266	0.136642	-0.719311	-1.00473	-0.265175	-0.463143
CCNA_00727	ribosomal-protein-alanine acetyltransferase	0.188173	-0.176787	0.0664476	0.198928	0.0691902	1.03319	-0.721709	0.414968	1.12389	0.462584	-0.0967777	0.0873109	0.189727	-0.111483	0.0171944	-0.39342	0.354238	1.0475	-0.510414	0.124475	0.128531	-0.0904	0.00665882	-0.122439	-0.0194123	0.696522	-0.480601	0.0404398	-0.861523	-0.15129
CCNA_00728	hypothetical protein	-0.0287824	-0.0711321	-0.101336	0.0879875	-0.0283158	-0.233992	-0.587542	-0.868717	0.763104	-0.231787	-0.0884432	-0.0493098	0.0130728	-0.0645428	-0.0473057	-0.734951	-0.394604	0.102496	-0.529433	-0.389123	-0.0239625	-0.122758	-0.00412081	0.0076548	-0.0357967	-0.196012	-0.998685	-0.033412	0.0637172	-0.291098
CCNA_00729	hypothetical protein	0.0840736	-0.212738	-0.0516839	-0.0382255	-0.0546435	0.650323	-1.79574	-0.421007	-0.308055	-0.46862	0.039805	-0.17325	-0.145689	0.00379333	-0.068835	0.293222	-1.31591	-1.09092	0.0283005	-0.521326	0.00505573	0.0208325	-0.0445658	-0.0674724	-0.0215375	0.0410367	0.165851	-0.373801	-0.53669	-0.175901
CCNA_00730	SkaA-family transcriptional regulator	0.0765013	0.0453743	0.0651003	0.113074	0.0750125	0.563778	0.339918	0.482618	0.765918	0.538058	0.211803	0.0338733	0.148473	0.0996024	0.123438	1.53408	0.248043	0.9892	0.70435	0.868919	0.175652	0.149929	0.120327	0.135775	0.145421	1.25615	1.07717	0.877718	0.990146	1.0503
CCNA_00731	DNA mismatch repair protein mutL	-0.152581	-0.0522881	0.0219033	-0.028665	-0.0529077	-1.3485	-0.467057	0.19219	-0.255921	-0.469822	-0.0229749	-0.0691145	0.0224131	-0.083901	-0.0383943	-0.200537	-0.611269	0.193022	-0.712161	-0.332736	-0.0404993	0.000207401	-0.105416	-0.0335957	-0.0448259	-0.35931	0.00183	-0.920052	-0.293559	-0.392773
CCNA_00732	GumN superfamily protein	-0.239365	-0.0249818	0.180631	-0.125068	-0.0521959	-1.68472	-0.17206	1.31271	-0.912523	-0.364147	-0.0736082	-0.0194736	-0.115694	0.131337	-0.0193596	-0.431986	-0.121569	-0.768676	0.881702	-0.110132	-0.0239625	-0.0846667	-0.0648101	-0.00310626	-0.0441364	-0.159944	-0.599782	-0.437037	-0.0217584	-0.30463
CCNA_00733	GumN superfamily protein	-0.0246953	0.00914503	-0.0573953	-0.0477592	-0.0301762	-0.192794	0.0754648	-0.474067	-0.403429	-0.248706	0.0253641	-0.103297	-0.133807	-0.011932	-0.0559179	0.210754	-0.832259	-1.03162	-0.0994391	-0.438141	-0.0733886	-0.0781779	-0.0428981	-0.158244	-0.0881772	-0.604846	-0.656137	-0.337353	-1.29511	-0.723361
CCNA_00734	GumN superfamily protein	-0.0970267	-0.113096	-0.0077107	0.054204	-0.0409073	-0.674568	-0.819872	-0.049114	0.346084	-0.299367	0.0639334	-0.092166	0.00984521	0.0238605	0.0013683	0.429533	-0.626978	0.0588182	0.158748	0.00503041	-0.077957	0.0814149	0.00104963	0.00789043	0.00309949	-0.558977	0.641694	0.00683171	0.0589882	0.037134
CCNA_00738	DegQ-family trypsin-like serine prototease	-0.170738	0.036496	0.0895712	-0.117669	-0.0405848	-1.06533	0.247051	0.588092	-0.758042	-0.247057	0.00936565	-0.27718	0.00383745	-0.0708653	-0.0837104	0.0592118	-1.83715	0.0246925	-0.440933	-0.548544	-0.0516972	-0.0400321	0.0239796	0.181329	0.0283949	-0.305399	-0.261455	0.146479	1.06381	0.160858
CCNA_00741	3-hydroxybutyryl-CoA dehydratase	0.00996252	-0.121805	-0.0187681	-0.206686	-0.084324	0.0709134	-0.905573	-0.133975	-1.51118	-0.619953	-0.178248	-0.117273	-0.219998	-0.013037	-0.132139	-1.30678	-0.82768	-1.59352	-0.0913339	-0.954827	-0.00950744	0.0534288	-0.120286	0.107217	0.00771292	-0.0712932	0.366779	-0.904918	0.769226	0.0399486
CCNA_00742	HAD superfamily sugar phosphatase	0.525596	0.522114	0.560099	0.517978	0.531447	4.15176	4.27452	4.72135	4.32695	4.36865	-0.371007	-0.402015	-0.225271	-0.23871	-0.309251	-2.43087	-3.06867	-1.69666	-1.73552	-2.23293	-0.163945	-0.308877	-0.413202	-0.250314	-0.284084	-1.26556	-2.40554	-3.01675	-1.89274	-2.14515
CCNA_00743	NnrU family membrane protein	-0.0247508	-0.0772344	-0.264689	0.00978588	-0.089222	-0.135361	-0.416391	-1.69924	0.0600322	-0.54774	-0.297123	-0.0323359	-0.172528	-0.1719	-0.168472	-1.75762	-0.190621	-0.850904	-0.987561	-0.946676	-0.251211	-0.0778004	-0.243284	-0.0957521	-0.167012	-1.26972	-0.554197	-1.70618	-0.593395	-1.03087
CCNA_00744	GIY-YIG endonuclease domain protein	0.161272	0.0400803	-0.021644	-0.035562	0.0360366	0.720413	0.21773	-0.132342	-0.176372	0.157357	0.112243	0.160796	-0.0661732	0.215931	0.105699	0.672611	0.900845	-0.327288	1.20987	0.614008	0.129087	0.0381367	-0.166659	-0.208405	-0.05196	0.697017	0.212416	-0.897117	-1.01428	-0.25049
CCNA_00745	oxidative DNA demethylation family protein	-0.0302637	0.119518	0.0770079	0.108133	0.0685989	-0.210626	0.843555	0.520248	0.730428	0.470901	0.217783	0.134846	-0.0915555	0.0248315	0.0714763	1.3481	0.860607	-0.542775	0.145079	0.452753	0.0281002	-0.108689	0.00583291	0.0285742	-0.0115455	0.182255	-0.761565	0.0421976	0.182467	-0.0886613
CCNA_00746	ADA regulatory protein/O6-methylguanine-DNA	-0.0327778	-0.010216	-0.0222124	-0.0517139	-0.02923	-0.251755	-0.072709	-0.167692	-0.436486	-0.232161	-0.0610718	-0.123977	0.153065	-0.014369	-0.0115882	-0.42394	-0.927064	1.14326	-0.103962	-0.077926	0.0234738	-0.0863708	-0.00748388	0.107799	0.00935457	0.184528	-0.639129	-0.0554181	0.833167	0.080787
CCNA_00747	cyclic-di-GMP phosphodiesterase flagellum assembly factor TipF	-1.12139	-0.881635	-0.766504	-1.05733	-0.956716	-3.43743	-3.86112	-2.94423	-4.03718	-3.56999	-0.321759	-0.081938	-0.363656	-0.0752349	-0.210647	-1.03943	-0.304898	-1.07797	-0.315988	-0.684571	-0.758671	-0.62221	-0.458556	-0.425458	-0.566224	-3.42978	-2.9082	-1.73017	-1.55781	-2.40649
CCNA_00750	FeaR-family transcriptional regulator	0.000337702	-0.00132001	-0.0045383	-0.057691	-0.0158029	0.00274282	-0.0103324	-0.0336163	-0.438627	-0.119958	0.0304518	0.0186959	-0.0762146	-0.149296	-0.0440906	0.223308	0.137637	-0.529026	-1.12524	-0.32333	0.0527457	-0.0100777	0.0107017	-0.0727442	-0.00484363	0.402895	-0.0736921	0.0824572	-0.555245	-0.0358964
CCNA_00751	hypothetical protein	-0.0619688	0.129465	0.046192	-0.00917909	0.0261274	-0.516116	1.12558	0.391658	-0.0803569	0.230191	0.0888176	0.0179778	0.0695485	0.0394209	0.0539412	0.711323	0.143719	0.542755	0.305871	0.425917	0.0672576	0.0114857	0.0186004	0.0114157	0.0271899	0.550056	0.0967996	0.150728	0.0917736	0.222339
CCNA_00752	3-hydroxybutyryl-CoA dehydrogenase	-0.0677253	-0.0117612	0.0327792	0.0221083	-0.00614978	-0.393842	-0.0795898	0.223503	0.151979	-0.0244874	-0.411	-0.415877	-0.341493	-0.635276	-0.450911	-2.49023	-2.43307	-1.84893	-3.55673	-2.58224	-0.485953	-0.404997	-0.346804	-0.379356	-0.404277	-2.83358	-2.47213	-2.29623	-2.182	-2.44599
CCNA_00753	lysine 2 3-aminomutase	-0.954909	-0.776498	-0.84225	-0.7246	-0.824564	-6.5361	-5.03221	-5.7645	-4.65252	-5.49633	-0.235286	-0.0489547	0.0681374	-0.141713	-0.0894541	-1.61193	-0.336692	0.459269	-0.993277	-0.620656	-0.40684	-0.29313	-0.218473	-0.262496	-0.295235	-3.01901	-2.15732	-1.55403	-1.91366	-2.16101
CCNA_00754	Nodulin-21 / CCC1-related protein	-0.00651151	0.106308	0.0739816	-0.0201585	0.0384048	-0.0509197	0.840792	0.564041	-0.159323	0.298648	0.00449136	-0.0971754	-0.0324985	0.00580837	-0.0298436	0.0320765	-0.750185	-0.236358	0.0432384	-0.227807	0.039457	0.0753866	-0.0110797	0.0961174	0.0499703	0.310433	0.59584	-0.0872205	0.721045	0.385025
CCNA_00756	hypothetical protein	-0.198784	0.00932337	0.133445	0.140619	0.021151	-0.993176	0.0410428	0.766949	0.633111	0.111982	0.175256	0.0299885	0.169963	0.343306	0.179628	0.706781	0.119329	0.674226	1.6603	0.79016	-0.0713126	0.25012	0.382667	0.325119	0.221648	-0.368266	1.48414	1.85034	1.27733	1.06089
CCNA_00757	lysyl-tRNA synthetase	-1.09193	-0.890123	-1.0981	-0.951642	-1.00795	-4.87398	-4.51347	-5.51071	-5.25622	-5.03859	-0.0621719	-0.156977	-0.0609268	-0.0577886	-0.0844661	-0.337229	-0.926815	-0.347035	-0.275881	-0.47174	-0.403662	-0.521681	-0.45287	-0.387658	-0.441468	-2.48646	-3.0883	-3.01314	-2.07471	-2.66565
CCNA_00758	translation elongation factor P EF-P	-0.569724	-0.271309	-0.839581	-0.0150597	-0.423918	-1.66638	-0.909553	-1.79768	-0.0410688	-1.10367	0.165824	0.137192	-0.470762	-0.37977	-0.136879	0.419825	0.397081	-1.47894	-0.84209	-0.376032	-0.282519	-0.595318	-0.245817	-0.0504329	-0.293522	-0.767681	-1.72361	-0.813497	-0.185017	-0.872451
CCNA_00759	TonB-dependent receptor	0.040605	-0.0117165	0.00481083	0.0784157	0.0280288	0.380571	-0.110443	0.0453821	0.74003	0.263885	0.0591068	0.10131	0.0606375	0.0561875	0.0693106	0.550035	0.944427	0.559393	0.520924	0.643695	0.0190188	0.0189019	-0.0256058	0.0455628	0.0144694	0.179194	0.178272	-0.241617	0.427862	0.135928
CCNA_00760	two component sensor histidine kinase	-0.156445	-0.102131	-0.153898	-0.0624803	-0.118739	-1.32428	-0.886794	-1.28133	-0.516511	-1.00223	-0.111852	-0.17201	-0.177526	-0.0493609	-0.127687	-0.936139	-1.37352	-1.43602	-0.403877	-1.03739	-0.11898	-0.115214	-0.054953	-0.0309406	-0.0800218	-0.999443	-0.988278	-0.481043	-0.271066	-0.684957
CCNA_00762	hypothetical protein	-0.288789	-0.0812503	-0.0129619	-0.206628	-0.147407	-0.580114	-0.118403	-0.0166657	-0.404742	-0.279981	-0.455806	-0.826751	-1.39463	-0.82648	-0.875918	-0.65549	-1.26933	-2.03869	-1.22765	-1.29779	-0.544827	-0.668991	-0.231936	0.567347	-0.219602	-0.730941	-1.48717	-0.390017	0.744022	-0.466028
CCNA_00765	hypothetical protein	-0.173608	-0.163201	-0.33043	-0.240308	-0.226887	-0.703892	-0.362851	-1.09435	-0.827003	-0.747024	-0.0746293	0.56818	0.195773	-0.0405731	0.162188	-0.220975	1.12008	0.852786	-0.112963	0.409731	-0.367828	0.184476	-0.260646	0.213887	-0.0575278	-0.8311	0.840254	-0.80055	0.81827	0.00671848
CCNA_00766	cobalamin adenosyltransferase family protein	-0.56733	-0.329636	-0.250902	-0.293111	-0.360245	-3.06177	-2.20801	-1.67763	-1.87165	-2.20476	-0.229911	-0.323302	-0.425016	-0.254497	-0.308181	-1.24196	-1.74752	-2.35716	-1.50845	-1.71377	-0.32367	-0.181332	-0.135761	-0.490374	-0.282784	-2.053	-1.25475	-0.833085	-2.73415	-1.71875
CCNA_00767	twin transmembrane helix protein	0.370158	0.0641629	0.129805	0.21297	0.194274	1.43406	0.230099	0.463934	0.855482	0.745893	0.664314	0.347387	0.358238	0.395902	0.44146	1.81534	1.02993	1.05093	0.992861	1.22226	0.463021	0.202701	0.196944	0.255731	0.279599	1.10622	0.629403	0.601958	0.831543	0.792281
CCNA_00768	hypothetical protein	-0.304062	-0.250923	-0.393603	-0.558348	-0.376734	-1.21292	-1.21747	-1.75697	-2.48528	-1.66816	-0.255014	-0.526549	-0.261459	-0.286528	-0.332387	-0.867479	-1.93984	-1.10131	-0.990856	-1.22487	-0.394189	-0.362738	-0.313593	-0.258458	-0.332244	-1.88577	-1.34023	-1.45839	-0.93322	-1.4044
CCNA_00769	TetR family transcriptional regulator	-1.45546	-1.56442	-1.23857	-1.3974	-1.41396	-7.20007	-7.78509	-7.42354	-7.70425	-7.52824	-1.76597	-1.72186	-1.63001	-1.60522	-1.68076	-8.03809	-8.60054	-7.40769	-8.01316	-8.01487	-1.53198	-1.4623	-1.5373	-1.61056	-1.53553	-8.31685	-7.44989	-7.84585	-7.72317	-7.83394
CCNA_00770	TetR family transcriptional regulator	0.0705683	0.0516761	-0.0315669	0.100701	0.0478447	0.608484	0.458055	-0.276639	0.877599	0.416875	-0.0162174	-0.054891	-0.0211382	-0.0327431	-0.0312474	-0.132797	-0.470492	-0.18022	-0.276312	-0.264955	0.0240404	-0.0111014	0.0427336	0.123603	0.0448189	0.200919	-0.100169	0.369529	1.06072	0.382749
CCNA_00773	carboxypeptidase S	-0.0710307	0.0104024	0.0309323	0.141485	0.0279473	-0.560615	0.0814225	0.243161	1.13934	0.225827	0.058277	-0.019488	-0.0668422	0.106555	0.0196255	0.436671	-0.14582	-0.512417	0.786788	0.141306	-0.0266727	0.167708	0.0253477	0.0670959	0.0583697	-0.207385	1.24924	0.203804	0.479023	0.431171
CCNA_00774	ring hydroxylating diooxygenase	0.0757994	-0.0403736	0.00161711	-0.0591522	-0.00552732	0.574525	-0.296501	0.0128872	-0.467091	-0.0440448	-0.0244002	-0.0241314	-0.0459875	-0.0024358	-0.0242387	-0.187081	-0.177349	-0.351646	-0.0181819	-0.183564	-0.0481684	0.0913633	-0.0286362	0.0880691	0.025657	-0.394089	0.721267	-0.214809	0.6828	0.198792
CCNA_00775	aspartate aminotransferase	-0.0157189	0.142917	-0.0709303	0.0749294	0.0327993	-0.120931	1.0305	-0.53315	0.576804	0.238307	0.0767016	0.0222928	0.0126334	0.0501545	0.0404456	0.481462	0.15779	0.0837554	0.39069	0.278425	0.0139004	0.088535	0.138217	0.0642327	0.0762212	0.104346	0.650758	1.00733	0.462855	0.556322
CCNA_00776	OAR protein precursor	-0.0247571	0.0366686	0.00495889	-0.00450745	0.00309073	-0.23401	0.349942	0.0473696	-0.0428526	0.0301123	0.00268832	-0.0100293	0.0320188	0.0273533	0.0130078	0.0253283	-0.0943075	0.299523	0.257476	0.122005	0.000272309	-0.0122126	-0.0134988	0.0395034	0.00351606	0.00259082	-0.116578	-0.127909	0.375837	0.033485
CCNA_00777	PAS family GGDEF/EAL protein	0.0762615	0.0306976	0.00905558	0.138892	0.0637268	0.649619	0.255298	0.0746668	1.1678	0.536846	0.0015872	-0.0189638	0.0639766	-0.0924451	-0.0114613	0.0128521	-0.153172	0.5244	-0.75886	-0.0936952	0.0327054	-0.058462	-0.0736354	0.0449935	-0.0135996	0.267277	-0.499219	-0.629586	0.374612	-0.121729
CCNA_00778	GTP-binding protein TypA/BipA	-0.480337	-0.652658	-0.869168	-0.708134	-0.677574	-2.19711	-3.08918	-3.84593	-2.81682	-2.98726	-0.394485	-0.647389	-0.336407	-0.0854641	-0.365936	-1.60237	-2.77116	-1.41151	-0.341983	-1.53175	-0.826909	-0.205098	-0.209628	-0.393771	-0.408851	-3.56018	-0.937737	-0.834303	-1.61886	-1.73777
CCNA_00779	TonB superfamily protein	0.181358	0.0206439	0.0960502	0.0883128	0.0965911	1.42939	0.167251	0.792942	0.682619	0.76805	-0.03379	-0.0802068	0.0553294	-0.17817	-0.0592094	-0.248826	-0.631314	0.423509	-1.42883	-0.471366	-0.0842392	0.00799284	-0.0183674	-0.0298347	-0.0311121	-0.662115	0.0664749	-0.146689	-0.250227	-0.248139
CCNA_00780	N-formylglutamate deformylase	0.234115	0.196433	0.169828	0.205956	0.201583	2.07733	1.72907	1.49372	1.82105	1.78029	-0.0314533	-0.0269826	0.138745	-0.0727809	0.001882	-0.270852	-0.235155	1.18459	-0.621243	0.0143353	0.176559	0.0909105	0.059405	0.0556909	0.0956414	1.53213	0.820398	0.520932	0.486509	0.839992
CCNA_00782	aminobenzoyl-glutamate transport protein	-0.0686685	-0.0562483	-0.028655	0.0260114	-0.0318901	-0.602001	-0.511416	-0.261917	0.235601	-0.284933	0.00114107	-0.113588	0.0595598	0.0146503	-0.0095593	0.0098015	-1.00549	0.516932	0.127694	-0.0877662	-0.115695	-0.061812	-0.0972452	-0.0259057	-0.0751644	-1.03147	-0.552259	-0.88882	-0.226975	-0.674882
CCNA_00783	secreted protease precursor sapA	-0.0805721	-0.00860596	-0.0998163	-0.0249824	-0.0534942	-0.752488	-0.0810438	-0.941481	-0.234581	-0.502398	0.0235984	0.0212404	-0.0271128	0.0581301	0.018964	0.219449	0.194787	-0.249262	0.534762	0.174934	-0.0403966	-0.0108755	0.0109379	-0.00643514	-0.0116923	-0.381846	-0.102397	0.102844	-0.0602252	-0.110406
CCNA_00784	peptidoglycan-associated outer membrane lipoprotein	0.041454	-0.0188946	-0.046815	0.0253971	0.000285355	0.36829	-0.170704	-0.419225	0.228817	0.00179426	-0.0152548	0.00473118	0.0232645	-0.0923194	-0.0198946	-0.134288	0.0405438	0.198161	-0.797517	-0.173275	0.05262	-0.0591473	0.00920954	0.0588797	0.0153905	0.476952	-0.535146	0.0839744	0.522491	0.137068
CCNA_00785	tRNA methyltransferase/FAD-dependent oxidoreductase MnmC	-0.213517	-0.0163884	0.116555	-0.0627877	-0.0440346	-1.22399	-0.0931086	0.683445	-0.341437	-0.243772	0.0192747	0.224201	0.201989	0.0810043	0.131617	0.103611	1.04576	1.13389	0.434804	0.679517	0.114834	0.230229	0.115102	-0.0294765	0.107672	0.556923	1.36146	0.636669	-0.178021	0.594259
CCNA_00787	flagellar motor stator protein MotA	-0.282824	-0.325446	-0.154647	-0.237385	-0.250075	-2.10823	-2.46048	-1.22072	-1.98249	-1.94298	-0.0884297	-0.325548	-0.487617	-0.409782	-0.327844	-0.600096	-2.36919	-3.12504	-2.86291	-2.23931	-0.457335	-0.29147	-0.161339	-0.383127	-0.323318	-3.68799	-2.15615	-1.2296	-2.87336	-2.48677
CCNA_00788	transporter major facilitator superfamily	0.0314418	-0.0217923	-0.0538439	0.105381	0.0152968	0.226014	-0.15318	-0.427117	0.818182	0.115975	-0.303169	-0.188646	-0.105234	0.0195912	-0.144364	-2.20444	-1.31023	-0.668641	0.124813	-1.01462	-0.0935248	-0.0774228	0.0126739	-0.153546	-0.077955	-0.655411	-0.615333	0.0877548	-1.08982	-0.568202
CCNA_00789	hypoxia transcriptional regulator FixK	0.133743	0.124291	0.0510031	0.142671	0.112927	1.04563	0.99222	0.421085	1.16135	0.905072	0.0801747	0.0809482	0.0803111	0.00565274	0.0617717	0.627285	0.592311	0.59354	0.044692	0.464457	0.0913603	0.042321	0.0173949	0.113829	0.0662263	0.735664	0.345627	0.137712	0.90544	0.531111
CCNA_00790	hypoxia negative feedback regulator FixT	0.0394584	0.19206	0.23971	0.199559	0.167697	0.153875	0.711737	0.724834	0.854272	0.611179	0.429978	-0.162149	-0.0301788	-0.000126361	0.0593809	2.10209	-0.548257	-0.0843611	-0.000344723	0.367281	-0.0214667	0.0623656	0.334129	0.304541	0.169892	-0.0740654	0.18048	1.3062	0.983881	0.599124
CCNA_00792	sphingolipid glycosyltransferase	0.0396175	-0.000969153	-0.0954044	0.0327722	-0.00599595	0.32661	-0.00819384	-0.800858	0.278928	-0.0508785	-0.123444	-0.0986109	-0.0382512	-0.160976	-0.10532	-0.977552	-0.782745	-0.312537	-1.32263	-0.848865	0.000214876	0.00969661	0.0338244	-0.0195694	0.00604163	0.00183355	0.0830085	0.280961	-0.160706	0.0512743
CCNA_00793	sphingolipid glucuronosyltransferase	0.0210459	-0.0560479	-0.101699	-0.0217686	-0.0396174	0.178045	-0.485744	-0.865164	-0.190852	-0.340929	-0.0104117	-0.0142438	0.0761449	-0.0343111	0.00429457	-0.0867207	-0.116379	0.618224	-0.292459	0.0306664	-0.0307368	0.0286554	-0.041302	-0.0404742	-0.0209644	-0.2667	0.242444	-0.35996	-0.335278	-0.179873
CCNA_00794	conserved membrane spanning protein	-0.119702	0.0031173	-0.0402355	-0.00714726	-0.0409919	-1.05539	0.0280045	-0.35731	-0.0641864	-0.36222	0.0106503	-0.0361724	-0.0357909	-0.00261181	-0.0159812	0.0916147	-0.321733	-0.303094	-0.0227075	-0.13898	-0.02273	0.0175967	0.0118122	-0.0364998	-0.00745521	-0.199647	0.157195	0.107338	-0.317565	-0.0631698
CCNA_00795	two-component response regulator FixJ	0.0883734	0.0123907	0.145476	0.175216	0.105364	0.632836	0.0816131	0.982662	1.09697	0.698521	-0.0119717	0.111938	0.0772948	0.022765	0.0500064	-0.0856494	0.740417	0.478052	0.134803	0.316906	0.173342	0.197511	0.161669	0.32874	0.215316	1.21459	1.29371	1.03011	2.1327	1.41778
CCNA_00796	oxygen sensory histidine kinase FixL	0.0584855	0.259554	0.00910353	0.154066	0.120302	0.315499	1.37141	0.0593651	0.816604	0.640719	0.139824	0.00227312	0.140733	0.0321014	0.0787328	0.77517	0.0106934	0.744848	0.190792	0.430376	0.145908	0.159863	0.16612	0.291284	0.190794	0.691892	0.724538	0.949894	1.49635	0.965669
CCNA_00798	ABC transporter ATP-binding protein cydC	-0.117817	0.0732017	-0.0189388	0.0314785	-0.00801896	-0.644206	0.387258	-0.10213	0.168422	-0.0476639	-0.0432594	0.148832	0.225788	0.175405	0.126691	-0.18577	0.870113	1.18693	0.929252	0.700131	-0.198101	-0.154845	-0.0066499	0.133872	-0.0564309	-0.906547	-0.881399	-0.0318382	0.723636	-0.274037
CCNA_00799	ABC transporter ATP-binding protein cydD	0.0808509	0.0830156	0.115373	0.0516452	0.0827211	0.545653	0.603213	0.834631	0.432211	0.603927	0.0567117	0.143755	0.00786739	0.275247	0.120895	0.392097	0.940903	0.0591383	2.16871	0.890213	0.00774858	0.0540368	0.0520327	0.147897	0.0654288	0.0541754	0.405937	0.40654	1.07489	0.485387
CCNA_00800	cytochrome bd-type quinol oxidase subunit 1 cydA	0.0242305	0.0781959	0.0708281	0.0649895	0.059561	0.206993	0.680093	0.606587	0.55822	0.512973	-0.184225	-0.238665	-0.174001	-0.17648	-0.193343	-1.50318	-1.85961	-1.40061	-1.39723	-1.54016	-0.0468251	-0.0533139	-0.0217495	0.0286826	-0.0233015	-0.380077	-0.444406	-0.18785	0.24302	-0.192328
CCNA_00801	cytochrome bd-type quinol oxidase subunit 2 cydB	0.0340605	0.0929316	0.0685781	0.256171	0.112935	0.259059	0.735069	0.588205	2.01614	0.89962	0.0244186	-0.0131137	-0.0167225	0.161911	0.0391233	0.173705	-0.0934389	-0.126357	1.22947	0.295846	0.0535042	0.122294	0.100562	0.0934745	0.0924587	0.426361	1.00396	0.824702	0.700675	0.738924
CCNA_00802	cyd operon protein YbgT	-0.067191	-0.0721723	0.181285	0.0331055	0.0187569	-0.239387	-0.339027	0.853717	0.147848	0.105787	0.0933418	-0.00344094	0.240061	0.227436	0.139349	0.341864	-0.0127319	0.93846	0.840815	0.527102	-0.108496	-0.160191	0.142106	-0.385757	-0.128084	-0.4853	-0.638159	0.689645	-1.80312	-0.559234
CCNA_00803	chemotaxis protein cheW	3.9e-06	0.0481267	-0.00618399	0.0550642	0.0242527	2.8e-05	0.359825	-0.0494978	0.416384	0.181685	-0.0830627	-0.00707003	-0.208687	-0.0252799	-0.081025	-0.615129	-0.0460936	-1.46716	-0.15674	-0.571281	0.0711584	-0.0910468	-0.0236146	-0.0572567	-0.0251899	0.448991	-0.585839	-0.182306	-0.373488	-0.17316
CCNA_00804	ASC-1 homology domain protein	0.0684731	0.080133	0.00163507	0.00942379	0.0399162	0.43651	0.556401	0.0125807	0.063964	0.267364	0.0857083	0.0255634	0.126069	0.00416686	0.060377	0.61586	0.174229	0.830487	0.0281987	0.412194	-0.113557	-0.0284165	-0.132877	0.175459	-0.0248481	-0.758245	-0.207222	-0.963073	1.27101	-0.164383
CCNA_00807	ribonuclease P protein component	-0.145121	-0.0659935	0.165277	-0.386811	-0.108162	-0.55861	-0.206438	0.48535	-0.961503	-0.3103	0.788336	0.543833	0.311938	0.00499883	0.412277	2.64076	2.0213	1.16562	0.0178978	1.4614	-0.07416	-0.0349911	0.408892	-0.0959364	0.0509511	-0.293164	-0.113066	1.87112	-0.227973	0.30923
CCNA_00809	quinone oxidoreductase	-0.0749707	0.0480001	0.00414185	-0.121521	-0.0360875	-0.595376	0.386974	0.0334457	-0.973953	-0.287227	0.0867985	0.00469531	0.0624499	0.0491318	0.0507689	0.681887	0.035469	0.447199	0.382732	0.386822	-0.0222815	0.0347468	0.0212612	-0.0321017	0.000406228	-0.1882	0.285173	0.158226	-0.261234	-0.00150875
CCNA_00810	acetyl esterase	-0.0141667	0.0766764	0.0312195	-0.0534447	0.0100711	-0.118775	0.639533	0.259751	-0.460131	0.0800944	-0.0991209	-0.124906	-0.0561908	-0.194525	-0.118686	-0.82612	-1.05627	-0.453822	-1.57908	-0.978824	0.0192334	-0.0539663	-0.112194	-0.0979885	-0.0612289	0.16322	-0.465668	-0.958658	-0.839351	-0.525115
CCNA_00811	TetR-family transcriptional regulator	-0.389541	-0.484507	-0.393349	-0.497941	-0.441334	-3.05253	-4.01311	-3.23414	-4.06473	-3.59113	-0.595213	-0.423063	-0.427422	-0.517855	-0.490888	-4.38658	-3.32045	-3.36619	-4.12682	-3.80001	-0.463912	-0.505555	-0.43246	-0.498473	-0.4751	-3.90819	-4.24444	-3.55284	-4.05629	-3.94044
CCNA_00812	hypothetical protein	0.246186	0.188375	0.106574	0.149033	0.172542	1.80888	1.40702	0.813156	1.17349	1.30064	-0.0904442	0.1327	-0.0156859	-0.0638802	-0.00932764	-0.648098	0.994532	-0.111949	-0.463561	-0.0572689	0.00511812	0.0120409	-0.059906	0.078676	0.00898224	0.0366966	0.0874621	-0.450803	0.611698	0.0712635
CCNA_00813	flavin-binding monooxygenase-related protein	-0.0377468	-0.0402541	0.0303499	-0.0172944	-0.0162363	-0.336153	-0.360245	0.268306	-0.15375	-0.145461	-0.0429025	0.00029067	0.0124473	-0.000237554	-0.00760053	-0.368001	0.00257926	0.106531	-0.00206775	-0.0652397	-0.0378014	0.0469525	-0.0864607	0.054139	-0.00579267	-0.338777	0.428053	-0.761654	0.472233	-0.0500363
CCNA_00814	hypothetical protein	-0.0163782	-0.0688765	-0.0443202	0.385196	0.0639052	-0.0458554	-0.18865	-0.190699	1.67783	0.313156	0.227285	-0.0193542	0.186282	0.357878	0.188023	0.770502	-0.0739893	0.683738	1.3866	0.691712	-0.120908	0.138643	-0.0676176	0.0823966	0.00812862	-0.518283	0.496646	-0.205956	0.336067	0.0271185
CCNA_00815	lignostilbene-alpha beta-dioxygenase	0.149403	0.0424662	-0.000927285	0.0075212	0.0496157	1.30513	0.381697	-0.00839249	0.0666534	0.436272	0.0350331	0.0224691	0.14093	0.0712589	0.0674229	0.307	0.195445	1.20296	0.603866	0.577318	0.0745845	0.0924181	0.0827746	0.0548891	0.0761666	0.657844	0.843546	0.737011	0.494645	0.683262
CCNA_00816	hypothetical protein	-0.336596	-0.122563	-0.157054	-0.11274	-0.182238	-2.27279	-0.804244	-0.914087	-0.759049	-1.18754	-0.116075	-0.295018	-0.0617475	-0.18494	-0.164445	-0.651423	-1.72823	-0.402169	-1.26359	-1.01135	-0.345233	-0.20931	0.0601605	-0.0686301	-0.140753	-2.05685	-1.27836	0.387801	-0.418273	-0.84142
CCNA_00817	L-sorbosone dehydrogenase	-0.0169082	-0.011275	0.0125496	0.0138263	-0.000451827	-0.144829	-0.0974891	0.105628	0.11294	-0.0059374	0.049422	-0.0962806	0.0982328	-0.0549126	-0.000884594	0.417959	-0.775407	0.801997	-0.448685	-0.00103371	-0.115017	0.00807064	-0.0574143	-0.0894404	-0.0634503	-0.96413	0.0660902	-0.485216	-0.752999	-0.534064
CCNA_00818	glutathione S-transferase	-0.229101	0.143642	0.0121636	0.10638	0.00827121	-1.59946	0.976443	0.0854104	0.763552	0.0564875	-0.0348359	0.0695585	0.0543778	0.233005	0.0805264	-0.228677	0.421352	0.364299	1.46388	0.505213	0.141779	0.0604287	0.124771	-0.00266727	0.0810777	0.980381	0.404835	0.84072	-0.0206252	0.551328
CCNA_00820	3-ketoacyl-CoA thiolase	0.146727	-0.0179364	0.0405766	-0.0286401	0.0351819	1.09199	-0.128235	0.295656	-0.207847	0.262892	0.120503	0.0148229	0.0357938	0.0364788	0.0518997	0.819061	0.103796	0.262593	0.236907	0.35559	0.126705	0.0217324	0.126612	0.0730582	0.0870268	0.932163	0.161905	0.844562	0.524728	0.61584
CCNA_00821	hypothetical protein	-0.185103	0.223733	0.155998	0.368056	0.140671	-0.734775	1.63283	0.945037	2.11032	0.988351	0.157903	0.121937	-0.0867369	-0.321835	-0.0321827	0.899359	0.520494	-0.447674	-1.52054	-0.13709	0.0182334	0.11188	0.0597889	-0.125427	0.0161188	0.112335	0.674609	0.372677	-0.536022	0.1559
CCNA_00823	LuxR-like DNA-binding protein	0.542794	0.316639	0.359809	-0.0280075	0.297809	1.62768	1.18653	1.07159	-0.066596	0.9548	0.199093	0.123788	0.194654	-0.32103	0.0491263	0.721092	0.547634	0.480328	-1.06883	0.170057	0.385841	0.386682	0.482553	0.712599	0.491919	1.06538	1.06314	2.1672	2.7288	1.75613
CCNA_00824	GntR-family transcriptional regulator	-0.189772	-0.219229	-0.110874	-0.201956	-0.180458	-1.15049	-1.43284	-0.724299	-1.09815	-1.10144	-0.0244164	0.138844	0.132419	-0.0581059	0.0471853	-0.136075	0.791609	0.854968	-0.341094	0.292352	0.16763	0.0843257	-0.155418	-0.0267172	0.0174553	1.03763	0.600945	-0.888966	-0.203206	0.1366
CCNA_00825	2-dehydro-3-deoxy-6-phosphogalactonate aldolase	0.0272906	-0.183156	-0.190259	-0.483949	-0.207518	0.0932778	-0.757798	-0.822463	-1.63337	-0.780089	-0.655437	-0.357039	0.0495338	-0.298003	-0.315236	-2.485	-0.850162	0.14081	-0.998274	-1.04816	-0.195281	-0.196927	-0.57955	0.038187	-0.233393	-0.600994	-0.702871	-2.64492	0.134995	-0.953447
CCNA_00826	2-dehydro-3-deoxygalactonokinase	-0.133334	-0.0913512	-0.0630167	-0.110764	-0.0996167	-0.798565	-0.562438	-0.433698	-0.643669	-0.609593	0.17415	0.122472	0.0318645	0.0181286	0.0866539	1.1344	0.743553	0.181469	0.113243	0.543166	0.0908772	-0.053262	-0.0190795	-0.167036	-0.0371251	0.564957	-0.376925	-0.134445	-1.03105	-0.244366
CCNA_00827	TonB-dependent receptor	0.00917612	-0.0478828	-0.0461821	-0.0442531	-0.0322855	0.087199	-0.454737	-0.439107	-0.419036	-0.30642	-0.0184248	-0.112174	-0.0711381	-0.0419792	-0.060929	-0.173209	-1.05234	-0.661401	-0.393693	-0.570161	-0.0673862	-0.0657888	-0.0241105	-0.0454191	-0.0506761	-0.637453	-0.630516	-0.227418	-0.431061	-0.481612
CCNA_00828	tryptophan halogenase	-0.0409199	-0.0418573	-0.0220132	0.056977	-0.0119533	-0.360923	-0.362424	-0.195573	0.491573	-0.106837	-0.13741	-0.012461	-0.00464668	-0.00646488	-0.0402457	-1.09998	-0.106319	-0.0394427	-0.0554824	-0.325307	-0.0447826	-0.0546462	-0.121002	0.0326951	-0.0469338	-0.380349	-0.484489	-1.07316	0.285843	-0.413038
CCNA_00830	beta-galactosidase	-0.0253793	0.077723	-0.0253092	0.0687039	0.0239346	-0.226048	0.690396	-0.220523	0.622253	0.21652	-0.00595006	-0.06512	-0.0136303	-0.0110127	-0.0239283	-0.0509072	-0.557401	-0.114404	-0.093204	-0.203979	-0.0043999	0.00521657	-0.059976	0.0602942	0.000283726	-0.0388489	0.0461121	-0.527651	0.531353	0.00274134
CCNA_00831	alpha-glucosidase	0.0697042	0.0507112	0.0193616	0.0660185	0.0514489	0.638924	0.473258	0.18074	0.612182	0.476276	0.0668026	0.0152463	0.00515021	0.0450252	0.0330561	0.597892	0.137173	0.047031	0.40755	0.297411	0.0142245	0.0737025	0.111414	0.0543592	0.063425	0.131151	0.681792	1.03251	0.505672	0.587781
CCNA_00832	LysR-family transcriptional regulator	-0.237322	-0.0476507	-0.0874531	-0.0370966	-0.102381	-1.30232	-0.332853	-0.541488	-0.227854	-0.601128	0.109156	0.0559302	-0.231463	-0.0569066	-0.0308207	0.693537	0.284504	-1.25208	-0.3172	-0.14781	-0.0934256	0.0794786	-0.0272156	-0.10608	-0.0368107	-0.525336	0.509465	-0.165257	-0.776084	-0.239303
CCNA_00833	NAD(P)H:quinone oxidoreductase	0.00552745	-0.185527	-0.286785	-0.124031	-0.147704	0.0252813	-0.924159	-1.36748	-0.467934	-0.683572	-0.53805	-0.448896	-0.37191	-0.0992281	-0.364521	-2.41002	-1.69818	-1.55545	-0.344386	-1.50201	0.00425274	-0.32914	-0.0953804	0.0852866	-0.0837454	0.0173629	-1.35875	-0.387051	0.397978	-0.332616
CCNA_00834	flagellin FljM	0.185426	-0.309019	0.03961	-0.0339215	-0.0294762	0.873332	-1.1255	0.136118	-0.131491	-0.0618843	-0.061344	-0.776561	-0.0329453	-0.227761	-0.274653	-0.172852	-2.13727	-0.121487	-0.726513	-0.78953	-0.20878	-0.285085	0.117336	-0.0922351	-0.117191	-0.753875	-0.856131	0.401788	-0.246301	-0.36363
CCNA_00837	alpha-L-fucosidase	0.0185552	-0.00877084	-0.0164169	-0.0165862	-0.00580467	0.167842	-0.0803293	-0.148865	-0.149462	-0.0527038	-0.0242609	0.0137637	-0.0695586	0.028655	-0.0128502	-0.216932	0.124374	-0.609498	0.254928	-0.111782	0.0306224	0.0308004	-0.00526796	-0.0351848	0.0052425	0.276322	0.281579	-0.048515	-0.315098	0.0485719
CCNA_00838	alpha-glucosidase	-0.0382421	0.0364679	0.015159	0.10877	0.0305386	-0.347727	0.337508	0.140486	1.00093	0.2828	0.00993906	0.0266657	-0.070056	0.013593	-0.00496455	0.0900129	0.243412	-0.629734	0.121973	-0.0435842	0.0502256	0.0694244	0.0169772	0.12383	0.0651143	0.459998	0.637349	0.157082	1.12862	0.595762
CCNA_00839	glucan 1 4-beta-glucosidase	0.0274228	0.0980177	-0.065494	0.121406	0.0453382	0.22443	0.835292	-0.57812	1.06282	0.386105	-0.0747475	-0.017311	-0.0530439	-0.077292	-0.0555986	-0.611526	-0.144579	-0.430205	-0.647772	-0.45852	0.00295865	-0.0291239	-0.0549877	-0.0673686	-0.0371304	0.024486	-0.248611	-0.455307	-0.58929	-0.31718
CCNA_00840	sialic acid-specific 9-O-acetylesterase	0.00885847	0.0346626	0.0595518	0.0935532	0.0491565	0.0623781	0.262331	0.443765	0.716088	0.37114	0.0482874	0.151871	0.0202992	0.0635446	0.0710006	0.380722	1.06806	0.154815	0.436869	0.510117	0.176172	-0.0440516	-0.00402295	0.0580948	0.046548	1.39833	-0.341957	-0.034141	0.435057	0.364322
CCNA_00841	carboxylesterase type B	0.0501679	0.00274572	-0.0983645	-0.00738126	-0.013208	0.39936	0.0225256	-0.835803	-0.0628365	-0.119188	-0.0949129	-0.0582061	-0.105357	-0.11319	-0.0929165	-0.715458	-0.445238	-0.793552	-0.884687	-0.709734	-0.000593158	-0.0482754	-0.0704033	0.000139377	-0.0297831	-0.00496494	-0.385532	-0.584026	0.00113636	-0.243347
CCNA_00842	hypothetical protein	0.0298659	0.0105586	-0.017179	-0.0608069	-0.00939032	0.265582	0.0956282	-0.157015	-0.548712	-0.0861292	0.0608779	-0.0594947	-0.0391659	0.0385776	0.000198728	0.533638	-0.525827	-0.348342	0.340206	-8.13552e-05	-0.0766054	0.0436443	0.0132713	-0.0517948	-0.0178712	-0.687201	0.3977	0.121173	-0.459485	-0.156953
CCNA_00843	endo-beta-mannanase	-0.0663044	-0.0350562	0.0246904	-0.0732535	-0.0374809	-0.569272	-0.31327	0.217777	-0.648722	-0.328372	-0.100784	-0.127778	0.00149362	-0.0622822	-0.0723377	-0.856023	-1.08161	0.0122603	-0.528372	-0.613435	-0.0451711	-0.0871655	-0.151244	-0.132193	-0.103943	-0.393059	-0.76724	-1.3264	-1.15422	-0.91023
CCNA_00844	toxin protein relE1	0.102152	0.0444112	0.0355845	-0.119348	0.0156999	0.645787	0.328208	0.229078	-0.806215	0.0992145	-0.0669122	0.0150768	0.0851875	0.104746	0.0345246	-0.459561	0.0963403	0.623343	0.714579	0.243675	0.0762839	-0.0185334	-0.00644132	0.0833988	0.033677	0.527724	-0.130192	-0.0410054	0.561685	0.229553
CCNA_00845	antitoxin protein relB-1	-0.00101004	-0.043643	-0.280957	-0.015878	-0.085372	-0.00622809	-0.303017	-1.74456	-0.108908	-0.540679	-0.243991	-0.201258	0.038541	-0.0571926	-0.115975	-1.33086	-1.18938	0.236741	-0.332341	-0.653961	-0.130578	-0.00992205	-0.0814879	-0.0782874	-0.0750689	-0.810399	-0.0614363	-0.549113	-0.501423	-0.480593
CCNA_00846	proline dehydrogenase/delta-1-pyrroline-5-carboxylate dehydrogenase PutA	0.253296	0.216067	0.229597	0.304242	0.2508	2.18299	1.8722	2.0409	2.67312	2.1923	-0.433023	-0.292873	-0.281632	-0.377993	-0.346381	-3.55464	-2.43701	-2.35604	-3.22528	-2.89324	-0.187103	-0.038968	-0.110131	-0.0823744	-0.104644	-1.63167	-0.329647	-0.963939	-0.705408	-0.907665
CCNA_00847	leucine-responsive regulatory family protein PutR	-0.445845	-0.198444	-0.662617	-0.175982	-0.370722	-2.0053	-1.16178	-3.35378	-1.15943	-1.92007	0.3485	-0.321854	0.0752529	0.0629936	0.0412231	1.65876	-1.5797	0.463467	0.371749	0.22857	-0.0905827	-0.192336	0.00485114	-0.0956107	-0.0934196	-0.465362	-0.802552	0.0207787	-0.541839	-0.447244
CCNA_00849	outer membrane efflux protein	-0.230073	-0.462025	-0.535894	-0.333983	-0.390494	-1.34035	-3.32375	-3.50069	-2.21452	-2.59483	0.0541218	0.039305	0.138271	0.11857	0.087567	0.361504	0.26334	0.875571	0.844024	0.58611	-0.000350806	0.114245	-0.0187858	0.119858	0.0537416	-0.00251945	0.843174	-0.125246	0.897494	0.403226
CCNA_00850	cation/multidrug efflux pump acrB2	-0.620326	-0.761787	-0.720262	-0.741392	-0.710942	-5.51446	-6.89212	-6.48926	-6.51813	-6.35349	0.0677487	0.0661921	0.0766947	0.0929378	0.0758933	0.618265	0.602426	0.689904	0.842691	0.688322	0.0522481	-0.019978	0.0430662	0.00933966	0.021169	0.483251	-0.184392	0.393609	0.0852122	0.19442
CCNA_00851	periplasmic multidrug efflux lipoprotein precursor	-0.772341	-0.947639	-0.928004	-0.900091	-0.887019	-6.64165	-8.07456	-7.8385	-7.34457	-7.47482	-0.0184265	-0.0214053	0.163556	-0.0491146	0.0186524	-0.158558	-0.181411	1.41918	-0.428907	0.162575	-0.11813	-0.17887	-0.1989	-0.0645638	-0.140116	-1.05784	-1.5992	-1.80637	-0.567808	-1.2578
CCNA_00852	transcriptional regulator TipR	-0.657609	-0.762391	-0.371109	-0.881411	-0.66813	-1.78217	-2.06465	-0.987039	-2.79877	-1.90816	-2.63807	-0.923183	-1.40663	-1.36277	-1.58266	-3.87393	-1.88406	-2.24478	-2.34043	-2.5858	-0.765048	-0.670825	-1.82755	-0.56505	-0.957118	-2.25146	-2.10209	-3.15508	-1.54731	-2.26399
CCNA_00853	3-isopropylmalate dehydrogenase	0.0142618	-0.105554	0.0189019	0.0167231	-0.0139167	0.111374	-0.76035	0.1467	0.120866	-0.0953525	-0.0187151	-0.210837	-0.124311	-0.046645	-0.100127	-0.141415	-1.48267	-0.837731	-0.323521	-0.696333	-0.195337	-0.0333922	-0.182887	-0.207444	-0.154765	-1.44563	-0.231754	-1.33424	-1.50441	-1.12901
CCNA_00854	RNA processing exonuclease Cft2 family	-0.140039	-0.01968	-0.00946091	0.154367	-0.00370305	-0.947812	-0.136914	-0.0748082	1.05148	-0.0270124	0.187743	0.00775934	0.136594	-0.0551776	0.0692295	1.29348	0.0496707	0.946894	-0.362266	0.481945	0.0100428	0.139401	0.0492191	-0.101682	0.0242453	0.0703085	0.934981	0.343626	-0.711409	0.159377
CCNA_00855	rhamnogalacturonan acetylesterase	-0.0891196	-0.011735	-0.00230714	-0.047524	-0.0376714	-0.669648	-0.0858098	-0.0172565	-0.382966	-0.28892	-0.0949911	0.0336734	0.0708664	-0.0851141	-0.0188914	-0.627697	0.242494	0.450987	-0.539944	-0.11854	-0.0509358	0.0143358	-0.112341	0.00142437	-0.0368792	-0.363057	0.0992344	-0.862501	0.01031	-0.279003
CCNA_00856	beta-xylosidase	-0.0456807	0.0436477	-0.00866829	-0.0569548	-0.016914	-0.425587	0.406871	-0.0817505	-0.531944	-0.158103	0.0222729	-0.0811934	0.0177096	-0.0811428	-0.0305884	0.205546	-0.739056	0.162243	-0.752727	-0.280998	-0.0340206	-0.0116147	0.00734293	-0.086418	-0.0311776	-0.316112	-0.108369	0.0678327	-0.812324	-0.292243
CCNA_00857	glucose/fructose transport protein	-0.1521	-0.132125	-0.181943	-0.134396	-0.150141	-1.18864	-1.0507	-1.471	-1.01279	-1.18078	-0.140284	-0.175127	-0.0803389	-0.106785	-0.125634	-1.03956	-1.35063	-0.618158	-0.839973	-0.962081	0.025134	-0.0139991	0.160071	0.0880442	0.0648126	0.204418	-0.117729	1.30327	0.740807	0.53269
CCNA_00858	TonB-dependent receptor	0.007837	0.0472999	0.0410918	0.0285931	0.0312055	0.0721368	0.441642	0.381124	0.264579	0.28987	0.0135352	0.0128105	0.0681464	0.150912	0.0613511	0.1248	0.1169	0.613337	1.38231	0.559338	0.0463527	0.0880403	0.0128988	0.0366584	0.0459876	0.425244	0.812703	0.120164	0.340005	0.424529
CCNA_00859	acetyltransferase GNAT family	-0.0475211	0.00955078	-0.0670211	-0.0313109	-0.0340756	-0.377082	0.0755978	-0.530774	-0.247978	-0.270059	-0.00668812	0.00177465	0.02496	-0.0700143	-0.0124919	-0.0482862	0.0140311	0.185688	-0.521926	-0.0926232	0.0341184	-0.0592835	-0.0193157	0.0669682	0.00562188	0.261439	-0.462319	-0.154444	0.507673	0.0380873
CCNA_00861	hypothetical protein	-0.156281	0.0533126	-0.228798	0.0932251	-0.0596356	-0.91538	0.30357	-1.3316	0.716309	-0.306774	-0.239883	-0.125621	-0.273444	-0.252802	-0.222938	-1.45603	-0.737932	-1.48208	-1.35475	-1.2577	-0.11653	-0.098583	-0.258963	-0.0321143	-0.126548	-0.725284	-0.622077	-1.56318	-0.211663	-0.78055
CCNA_00862	xylonate dehydratase xylD	0.0195877	-0.0398226	0.0408546	0.0711382	0.0229395	0.148369	-0.310389	0.297754	0.546702	0.170609	-0.0630702	-0.0808921	0.00966931	0.0111028	-0.0307976	-0.483072	-0.609087	0.0648771	0.0816677	-0.236404	-0.040613	0.0258938	0.0667753	-0.0674743	-0.00385453	-0.299268	0.207228	0.533286	-0.529109	-0.0219655
CCNA_00863	xylonolactonase xylC	0.00898383	0.0927284	-0.0157798	-0.0165862	0.0173366	0.0714627	0.721404	-0.126481	-0.136226	0.13254	-0.0299495	0.00251362	-0.0325837	-0.17389	-0.0584774	-0.227339	0.0201052	-0.252392	-1.31618	-0.44395	-0.0978167	0.0494196	0.0635703	-0.0339648	-0.00469791	-0.77354	0.402502	0.504087	-0.262495	-0.0323616
CCNA_00864	xylose dehydrogenase xylB	0.0708837	0.0897735	-0.0827742	0.275345	0.088307	0.44214	0.550435	-0.558473	1.54363	0.494432	0.15671	0.088681	0.108635	0.0478759	0.100475	1.02454	0.419803	0.534139	0.279237	0.564431	0.0364747	0.0276855	-0.0316626	0.0228449	0.0138356	0.190225	0.193077	-0.187358	0.128814	0.0811895
CCNA_00865	alpha-ketoglutaric semialdehyde dehydrogenase xylA	-0.170235	-0.215098	-0.167162	-0.157962	-0.177614	-1.26464	-1.77325	-1.30405	-1.22008	-1.39051	-0.101566	-0.0166534	-0.0119516	-0.156237	-0.0716022	-0.740718	-0.124163	-0.086123	-1.22275	-0.543438	-0.121411	-0.0737148	-0.0298153	-0.115861	-0.0852004	-0.933366	-0.56846	-0.234056	-0.901282	-0.659291
CCNA_00866	fumarylacetoacetate hydrolase family protein	-0.302906	-0.232992	-0.293555	-0.0330899	-0.215636	-1.85104	-1.19727	-1.87907	-0.221914	-1.28732	-0.496038	-0.145037	-0.163954	-0.247317	-0.263086	-2.36497	-0.825213	-0.87537	-1.50609	-1.39291	-0.231686	0.0115834	-0.0116763	-0.0487346	-0.0701284	-1.17409	0.0829368	-0.0657289	-0.252483	-0.352342
CCNA_00867	hypothetical protein	-0.32676	-0.388909	-0.267907	-0.126741	-0.277579	-1.60358	-2.10686	-1.34305	-0.674548	-1.43201	0.00919375	-0.0934426	-0.119289	-0.040994	-0.0611329	0.0527578	-0.521526	-0.518254	-0.230436	-0.304365	-0.165176	-0.179812	-0.0126967	0.0283395	-0.0823363	-0.9295	-0.922081	-0.0626916	0.156709	-0.439391
CCNA_00869	DNA modification methyltransferase-related protein	0.0988383	-0.0162437	-0.0349072	-0.0290206	0.00466671	0.758363	-0.130971	-0.271507	-0.236921	0.0297409	0.0665429	0.0359795	0.0959112	0.0128585	0.052823	0.492211	0.275152	0.741593	0.105515	0.403618	0.0103794	0.0600683	0.161239	0.0106283	0.0605788	0.0846669	0.493456	1.28237	0.0832009	0.485924
CCNA_00870	hypothetical protein	0.342237	-0.015999	0.0705962	0.240676	0.159378	1.97064	-0.0945761	0.363606	1.07836	0.829509	0.474819	0.0431898	0.00900456	0.0514532	0.144617	2.35681	0.177424	0.0434293	0.215405	0.698267	-0.150272	-0.017503	0.214504	0.073034	0.0299406	-0.643774	-0.083915	1.2322	0.318106	0.205655
CCNA_00871	carbon-nitrogen hydrolase family protein	-0.0444375	-0.0178854	0.060713	0.0225021	0.00522306	-0.255897	-0.11017	0.418388	0.130663	0.0457457	-0.109966	-0.302362	0.178542	0.0505522	-0.0458082	-0.651802	-1.7555	1.06135	0.27287	-0.268269	-0.0128483	0.119534	0.0556532	-0.00893961	0.0383499	-0.0715426	0.731475	0.319904	-0.0511212	0.232179
CCNA_00872	dithiol-glutaredoxin	1.42109	0.0965771	1.15572	-0.216998	0.614096	1.7076	0.0858821	1.25546	-0.165076	0.720966	1.10041	1.35879	-0.489913	0.390217	0.589876	1.03524	1.3345	-0.324206	0.313559	0.589772	0.27804	-0.258069	0.606319	1.36822	0.498628	0.234633	-0.199482	0.561362	1.56569	0.54055
CCNA_00873	amidophosphoribosyltransferase family protein	0.011398	-0.0769011	-0.114666	-0.138547	-0.079679	0.0671853	-0.519151	-0.809724	-0.816372	-0.519516	0.033107	-0.0340503	-0.011386	-0.130111	-0.03561	0.200235	-0.194466	-0.070524	-0.782378	-0.211783	-0.188707	0.123365	-0.27149	-0.269043	-0.151469	-1.25335	0.822614	-1.81202	-1.70065	-0.985852
CCNA_00876	7 8-dihydro-8-oxoguanine-triphosphatase	-0.137999	-0.165884	-0.15423	-0.297063	-0.188794	-0.998381	-0.976152	-1.04586	-1.90323	-1.23091	0.178199	0.0963231	-0.0858055	-0.0571344	0.0328955	1.18398	0.601412	-0.513704	-0.342472	0.232303	-0.164786	-0.169178	-0.0177575	-0.133635	-0.121339	-1.1081	-1.20308	-0.117374	-0.809242	-0.809449
CCNA_00877	hypothetical protein	-0.301419	-0.138508	-0.216204	-0.00633895	-0.165618	-1.68607	-0.770766	-1.09572	-0.0402487	-0.8982	-0.326892	-0.102679	-0.147059	-0.124068	-0.175174	-1.83799	-0.473908	-0.688205	-0.654253	-0.91359	-0.155323	-0.138643	-0.136621	-0.261503	-0.173022	-0.925739	-0.705046	-1.0036	-1.66392	-1.07458
CCNA_00878	ATP-dependent RNA helicase	0.506485	0.158475	0.20351	0.161076	0.257386	2.65511	0.774542	0.981658	0.820511	1.30796	0.433146	0.35652	-0.00916933	0.428481	0.302244	2.70639	1.85852	-0.0398305	2.02429	1.63734	0.414121	0.272424	0.286313	0.431239	0.351024	2.21872	1.42418	1.59396	2.44954	1.9216
CCNA_00879	PAS-family sensor histidine kinase	-0.0486976	-0.0204022	-0.109429	-0.028771	-0.0518248	-0.374549	-0.158483	-0.91353	-0.221896	-0.417115	-0.153686	0.00492479	-0.0341206	0.00483183	-0.0445125	-1.15234	0.0402887	-0.267233	0.0363371	-0.335738	0.0145728	-0.0272926	0.0289561	0.0307893	0.0117564	0.117554	-0.227423	0.233559	0.237396	0.0902715
CCNA_00880	hypothetical protein	0.07282	-0.0327838	0.113608	0.0271308	0.0451936	0.533418	-0.242223	0.958752	0.208619	0.364641	0.109572	-0.0412552	-0.0711205	-0.0946693	-0.0243682	0.783381	-0.297925	-0.481021	-0.64319	-0.159689	-0.0594906	0.0566761	0.0114376	-0.129409	-0.0301965	-0.430325	0.386168	0.0823716	-0.840008	-0.200448
CCNA_00881	ABC transporter ATP-binding protein	-0.0454021	-0.16498	-0.153617	-0.025715	-0.0974285	-0.334794	-0.984153	-0.88423	-0.168952	-0.593032	0.00835277	0.0132014	-0.105648	-0.113728	-0.0494554	0.0543817	0.0745573	-0.617308	-0.674462	-0.290708	0.0381897	-0.244884	-0.154326	-0.0438894	-0.101227	0.241224	-1.63557	-0.987907	-0.273389	-0.663909
CCNA_00882	stress regulated protein OsrP	-0.0491564	0.0241093	-0.00333481	-0.0934465	-0.0304571	-0.430422	0.215047	-0.0303805	-0.815294	-0.265263	-0.00225463	0.0333274	0.0142532	-0.0152579	0.00751702	-0.0191951	0.286477	0.126808	-0.130201	0.0659721	-0.0482083	0.0517306	-0.0637618	0.0107901	-0.0123623	-0.415329	0.457801	-0.558537	0.0930407	-0.105756
CCNA_00884	VapC-like PIN domain ribonuclease toxin	-0.206117	-0.487773	-0.293495	-0.174139	-0.290381	-0.388533	-0.976882	-0.61259	-0.438286	-0.604073	0.0032912	-0.208449	-0.430309	-0.223838	-0.214826	0.00887093	-0.466092	-0.972412	-0.615345	-0.511244	-0.23719	-0.281741	-0.633758	-0.368584	-0.380318	-0.534763	-0.815768	-1.54856	-1.01108	-0.977541
CCNA_00885	MazE-like antitoxin protein	0.0178896	0.227945	-0.0183239	0.175727	0.100809	0.126324	1.39895	-0.116222	1.04695	0.614	-0.23362	0.0915434	0.13216	-0.108691	-0.0296518	-1.39328	0.519205	0.784163	-0.567009	-0.164231	0.101379	0.0897382	-0.0790828	-0.0821716	0.00746565	0.626388	0.536568	-0.530815	-0.517123	0.0287546
CCNA_00887	hypothetical protein	-0.167161	-0.177302	-0.0948191	-0.186666	-0.156487	-0.991203	-1.2374	-0.677465	-0.878998	-0.946267	-0.0329173	-0.00391929	0.146483	0.058709	0.042089	-0.205489	-0.0268906	0.929137	0.321288	0.254511	-0.12157	0.0903648	0.0597844	0.0952234	0.0309508	-0.607865	0.585984	0.395188	0.584198	0.239376
CCNA_00888	MCP-signal associated domain protein	-0.144676	-0.0875508	-0.0792232	-0.022457	-0.0834768	-0.939425	-0.563671	-0.425609	-0.162474	-0.522795	-0.0962841	-0.0144091	-0.0116698	0.196851	0.0186221	-0.542331	-0.0890059	-0.0696828	1.237	0.133994	0.0750075	0.0145771	-0.0562125	-0.0017712	0.00790022	0.528134	0.0930414	-0.360656	-0.0120125	0.0621267
CCNA_00889	NTF2-family protein	-0.169379	-0.126199	-0.126364	-0.0573814	-0.119831	-0.988482	-0.710268	-0.795335	-0.307787	-0.700468	-0.113301	0.064455	-0.00119488	-0.00114474	-0.0127964	-0.743894	0.309908	-0.00621851	-0.0064344	-0.11166	-0.315484	-0.115085	-0.168561	-0.267849	-0.216745	-1.84909	-0.690297	-1.17939	-1.78528	-1.37601
CCNA_00890	poly(3-hydroxyalkanoate) depolymerase	-0.0825636	-0.0918585	0.0213975	-0.0665427	-0.0548918	-0.611018	-0.680403	0.161647	-0.501723	-0.407874	0.0903852	-0.090328	0.0308941	0.12409	0.0387602	0.625124	-0.626185	0.215818	0.935511	0.287567	-0.0209942	0.0113801	0.067755	0.0663006	0.0311104	-0.143604	0.0828489	0.471891	0.498929	0.227516
CCNA_00891	transporter drug/metabolite exporter family	-0.0199266	0.0150311	-0.000935213	-0.0712713	-0.0192755	-0.169041	0.130789	-0.0082914	-0.6042	-0.162686	0.0206097	-0.182001	0.037321	-0.0347286	-0.0396998	0.168054	-1.51565	0.306006	-0.287599	-0.332297	-0.0799698	0.0174732	-0.0982836	-0.0532576	-0.0535094	-0.678472	0.151056	-0.829404	-0.456972	-0.453448
CCNA_00892	phosphoenolpyruvate-protein phosphotransferase PtsP	-0.983919	-1.0504	-1.10151	-0.957496	-1.02333	-4.23318	-4.30099	-4.90766	-4.70322	-4.53626	-0.657242	-0.708258	-0.725888	-0.762637	-0.713506	-2.8033	-2.97778	-3.13071	-2.99639	-2.97704	-0.859551	-0.679268	-0.885821	-0.466027	-0.722667	-4.5964	-3.18222	-4.19872	-2.06572	-3.51077
CCNA_00893	helix-turn-helix DNA-binding protein RodZ	-1.60551	-2.24201	-2.2873	-1.80836	-1.9858	-3.05919	-4.82664	-6.11968	-2.91674	-4.23056	-1.14456	-2.32669	-1.41698	-1.84858	-1.6842	-1.93145	-4.7089	-2.94087	-4.00803	-3.39731	-1.49742	-1.54658	-1.36536	-1.77108	-1.54511	-3.6121	-3.38939	-2.56885	-4.49724	-3.51689
CCNA_00895	hypothetical protein	0.52035	0.107996	-0.247227	0.0699503	0.112767	2.64792	0.592231	-1.05767	0.292226	0.618676	-0.26363	-0.482329	-0.330041	-0.243631	-0.329908	-0.982958	-1.44926	-1.12992	-0.861843	-1.106	-0.184674	-0.311331	-0.346214	-0.211318	-0.263384	-1.04195	-1.17081	-1.36973	-1.25678	-1.20982
CCNA_00896	hypothetical protein	0.151983	-0.0713086	-0.0695388	0.0155746	0.00667756	0.80741	-0.40138	-0.375993	0.0765595	0.0266491	0.0437856	0.23531	-0.00797348	0.0374482	0.0771426	0.244401	1.01178	-0.0351343	0.219021	0.360017	-0.208102	-0.0706846	-0.27202	0.0481849	-0.125655	-1.27888	-0.389068	-1.51349	0.297383	-0.721012
CCNA_00898	ribosomal large subunit pseudouridine synthase F	-0.340265	-0.222395	-0.15505	-0.297851	-0.25389	-1.33852	-1.14332	-0.741253	-1.61225	-1.20884	-0.306321	-0.281377	-0.349176	-0.191998	-0.282218	-1.4239	-0.966114	-1.36261	-0.590611	-1.08581	-0.455328	-0.214269	-0.0653027	-0.0984848	-0.208346	-1.52096	-0.687753	-0.33614	-0.385689	-0.732637
CCNA_00900	CHASE4-family GGDEF/EAL protein	-0.10261	-0.139991	-0.168381	-0.105489	-0.129118	-0.863474	-1.18274	-1.4226	-0.890889	-1.08993	-0.0903148	-0.151152	-0.0926377	-0.147784	-0.120472	-0.728344	-1.21041	-0.719137	-1.16181	-0.954924	-0.0718442	0.00632353	-0.120242	-0.0411716	-0.0567337	-0.594796	0.0538971	-1.02627	-0.337641	-0.476201
CCNA_00901	alpha/beta hydrolase family protein	0.311507	0.223142	0.278557	0.272381	0.271397	2.37196	1.69287	2.01681	2.01124	2.02322	0.0066054	0.0615971	-0.0163433	0.157099	0.0522395	0.0446257	0.41736	-0.105242	1.09588	0.363155	0.266923	0.187144	0.0618952	0.135403	0.162841	2.00996	1.29774	0.444845	0.986561	1.18478
CCNA_00902	inositol ABC transporter periplasmic inositol-binding protein IbpA	0.165095	0.133379	-0.205328	0.215608	0.0771883	0.634896	0.568311	-0.688219	0.455555	0.242636	-0.00264907	0.23433	-0.0324952	-0.076579	0.0306518	-0.00706342	0.65929	-0.0778126	-0.225528	0.0872214	0.035298	-0.29571	0.203202	-0.502547	-0.139939	0.101945	-0.775885	0.426165	-1.18677	-0.358637
CCNA_00903	inositol transport ATP-binding protein IatA	-0.0860366	0.0902961	0.0305459	-0.162638	-0.0319583	-0.591488	0.646833	0.231561	-1.26072	-0.243452	0.125698	0.104945	0.228776	0.162981	0.1556	0.855676	0.752232	1.59177	1.17012	1.09245	0.025393	0.0810504	0.0530307	0.132821	0.0730737	0.179067	0.571056	0.395804	0.960591	0.526629
CCNA_00904	inositol ABC transport system permease protein IatP	-0.0959429	-0.086361	-0.0911708	-0.0650047	-0.0846198	-0.73327	-0.685143	-0.704052	-0.504132	-0.656649	-0.23259	0.0484429	-0.0461065	-0.0845705	-0.078706	-1.55209	0.361254	-0.321968	-0.61574	-0.532135	0.0384364	-0.063961	0.0524451	-0.0294771	-0.000639171	0.291717	-0.501341	0.401101	-0.222299	-0.0077056
CCNA_00905	exonuclease-endonuclease-phosphatase (EEP1) protein	0.0725845	0.0878619	0.00768835	-0.0355339	0.0331502	0.581078	0.711625	0.0638443	-0.303011	0.263384	-0.0773613	-0.150461	-0.0843351	-0.0229588	-0.0837789	-0.568715	-1.14389	-0.669998	-0.181832	-0.641109	-0.0556928	-0.102267	-0.059613	-0.034247	-0.0629549	-0.466679	-0.800605	-0.493412	-0.282208	-0.510726
CCNA_00906	hypothetical protein	-0.0200359	-0.058994	-0.0646825	-0.0491989	-0.0482278	-0.146792	-0.416969	-0.471976	-0.373975	-0.352428	-0.0998403	0.00790371	-0.114425	0.115873	-0.0226222	-0.692058	0.0610001	-0.84534	0.890338	-0.146515	-0.0611048	-0.00890771	-0.143712	0.00300025	-0.052681	-0.471941	-0.0638573	-1.03383	0.0220235	-0.386901
CCNA_00907	iron-containing redox enzyme	-0.196329	-0.209634	-0.160543	-0.0819905	-0.162124	-1.26687	-1.2987	-1.01166	-0.462475	-1.00993	-0.130979	-0.131965	-0.10158	-0.0549707	-0.104874	-0.7004	-0.695696	-0.5916	-0.309829	-0.574381	-0.228383	-0.0641645	0.000494305	-0.195229	-0.121821	-1.33433	-0.409631	0.00330096	-1.05171	-0.698095
CCNA_00908	3-oxoacyl-(acyl-carrier-protein) synthase III	-0.0387722	-0.0740451	-0.113676	-0.121388	-0.0869702	-0.248126	-0.428562	-0.685636	-0.741602	-0.525982	-0.225741	-0.389531	-0.220817	0.0929555	-0.185783	-1.44099	-2.6925	-1.25584	0.630262	-1.18976	-0.121908	-0.0357668	-0.0956534	-0.178404	-0.107933	-0.808187	-0.254856	-0.689665	-1.2174	-0.742527
CCNA_00909	hypothetical protein	0.0819866	0.103358	0.0678588	0.0962973	0.0873751	0.652152	0.828144	0.547722	0.794237	0.705564	0.103092	0.105176	0.0800023	0.129549	0.104455	0.809282	0.748225	0.620652	1.06147	0.809908	0.0770959	0.156608	0.0138823	0.0391365	0.0716806	0.60366	1.29159	0.111194	0.29832	0.576191
CCNA_00910	erythromycin esterase family protein	0.0699893	0.0666313	0.0755265	0.0642135	0.0690901	0.541338	0.519843	0.628772	0.521641	0.552899	0.0293759	-0.0507709	-0.0279355	-0.0133926	-0.0156808	0.231877	-0.394259	-0.217562	-0.103264	-0.120802	0.0293119	0.0137331	0.0351432	-0.047688	0.00762504	0.230807	0.113895	0.284693	-0.382724	0.0616679
CCNA_00911	AAA domain ATPase	0.100663	0.122428	0.208413	0.137222	0.142181	0.612546	0.743861	1.12745	0.844499	0.832089	0.0170672	0.309609	0.385893	0.0548445	0.191853	0.0942073	2.07066	2.43064	0.37503	1.24264	0.114881	0.330746	0.118425	0.0879764	0.163007	0.724673	2.21904	0.72382	0.569106	1.05916
CCNA_00912	beta-lactamase family protein	-0.0813327	-0.0998964	0.0374736	-0.0508565	-0.048653	-0.671843	-0.825766	0.301647	-0.416744	-0.403176	-0.0903272	0.0743776	0.0830415	-0.077477	-0.00259629	-0.729847	0.568015	0.606998	-0.605452	-0.0400714	-0.0161018	-0.067744	-0.0610734	0.00739135	-0.034382	-0.126093	-0.546588	-0.505704	0.058504	-0.27997
CCNA_00913	hypothetical protein	-0.924699	-0.280621	-0.318405	-0.764943	-0.572167	-0.974338	-0.381325	-0.409822	-0.84323	-0.652179	0.0883095	-0.615332	0.474337	0.473152	0.105116	0.114515	-0.658724	0.696099	0.674457	0.206587	0.872603	0.299427	0.0528126	0.421504	0.411587	1.46186	0.460927	0.0735003	0.670946	0.666809
CCNA_00914	acetyltransferase	-0.210124	0.0940068	-0.0715828	0.067347	-0.0300883	-1.15003	0.503555	-0.471396	0.362742	-0.188781	0.152577	0.12849	-0.0472243	-0.0640351	0.0424519	0.864213	0.677682	-0.250237	-0.3557	0.233989	-0.148381	0.26079	0.0275087	0.199354	0.084818	-1.1326	1.70001	0.159262	0.844253	0.392732
CCNA_00915	Molybdenum cofactor sulfurase related protein	-0.0910304	-0.0867771	-0.0178017	-0.0689053	-0.0661286	-0.566988	-0.570851	-0.123473	-0.491964	-0.438319	0.00135692	0.144293	-0.0664181	0.0022163	0.020362	0.00885429	0.957662	-0.385311	0.0151172	0.149081	-0.113824	-0.0415155	-0.0374342	0.00462942	-0.047036	-0.861719	-0.299723	-0.28194	0.0301711	-0.353303
CCNA_00916	toxin protein parE1	-0.0117778	-0.0316442	0.100542	0.0537864	0.0277266	-0.072979	-0.230959	0.656468	0.370458	0.180747	-0.346928	-0.0295718	-0.185045	0.00514563	-0.1391	-2.42245	-0.192501	-1.14402	0.0304361	-0.932133	0.0480092	-0.0769557	-0.108289	-0.00763084	-0.0362165	0.34118	-0.570066	-0.713603	-0.0512714	-0.24844
CCNA_00917	antitoxin protein parD1	0.396165	0.45227	0.0859568	0.252799	0.296798	1.22885	1.78086	0.374243	0.909416	1.07334	0.143404	0.294076	0.317622	-0.0237865	0.182829	0.421811	0.814963	1.27492	-0.0681574	0.610883	0.287447	0.175625	0.356732	0.108544	0.232087	0.782547	0.649569	1.59392	0.40127	0.856825
CCNA_00920	hypothetical protein	-1.58977	-1.71782	-1.34537	-1.05479	-1.42693	-3.40799	-6.45721	-2.79957	-2.42541	-3.77254	-1.57857	-1.39766	-1.17694	-1.05416	-1.30183	-4.51491	-4.22263	-3.04804	-2.29224	-3.51946	-1.58032	-0.965772	-1.07869	-1.24442	-1.2173	-5.51326	-4.63298	-3.15992	-3.63718	-4.23584
CCNA_00921	zinc metalloprotease	0.37454	0.109547	-0.080728	-0.0742083	0.0822877	1.4603	0.326716	-0.284751	-0.317265	0.296251	-0.180876	0.211292	0.0913008	0.073274	0.0487475	-0.838081	0.755007	0.312177	0.337667	0.141692	0.45305	0.164092	0.110474	0.0179239	0.186385	2.34525	0.682701	0.367179	0.0586507	0.863445
CCNA_00922	ClpB protein	0.2637	0.137223	0.22098	0.120877	0.185695	2.21385	1.09625	1.79358	0.963781	1.51686	0.0567846	0.264482	0.402775	0.188351	0.228098	0.464071	2.06557	3.19235	1.49059	1.80315	0.099754	0.208472	0.184993	0.0802346	0.143363	0.800802	1.66515	1.51571	0.65089	1.15814
CCNA_00923	hypothetical protein	-0.0953352	-0.191367	-0.0781929	-0.0964357	-0.115333	-0.616236	-1.19776	-0.534451	-0.739432	-0.771969	-0.0816028	-0.103786	-0.136795	0.0683139	-0.0634675	-0.544095	-0.729783	-0.72973	0.436793	-0.391704	0.0588615	-0.064163	-0.0603062	0.0485302	-0.00426935	0.3794	-0.47408	-0.410008	0.315523	-0.0472911
CCNA_00924	MarR/EmrR family transcriptional regulator	-0.9889	-1.0431	-0.762923	-0.460259	-0.813796	-2.66659	-2.90834	-3.63798	-1.41214	-2.65626	-0.154385	-0.68578	-0.444611	-0.824991	-0.527442	-0.562016	-1.53432	-1.25173	-2.98575	-1.58345	-0.636171	-0.838167	-1.03586	-0.210867	-0.680265	-2.11221	-2.22123	-2.67308	-0.631255	-1.90944
CCNA_00925	hypothetical protein	0.12592	-0.396419	-0.0591639	-0.193112	-0.130694	0.588932	-1.37396	-0.22313	-0.80757	-0.453931	-0.188737	-0.196603	-0.257963	0.0926222	-0.13767	-0.75584	-0.905679	-0.863402	0.385926	-0.534749	0.155291	-0.308661	-0.0610139	0.142389	-0.0179986	0.737235	-1.00406	-0.272328	0.733668	0.0486281
CCNA_00926	acyl CoA thioesterase	-0.0509583	0.0557123	-0.0111439	-0.00474485	-0.00278369	-0.416772	0.467087	-0.0908833	-0.037617	-0.0195463	-0.0383651	-0.00792055	-0.0318429	0.0657644	-0.00309102	-0.302853	-0.0685924	-0.242419	0.499409	-0.0286139	-0.0318677	0.0397832	-0.0118898	0.13519	0.032804	-0.262811	0.33009	-0.0948502	1.06518	0.259401
CCNA_00927	hypothetical protein	-0.202735	0.224798	0.275261	0.0870519	0.096094	-0.509017	0.952372	0.738942	0.26033	0.360657	-0.106025	0.0103712	0.237948	-0.135038	0.00181404	-0.215012	0.0234621	0.718237	-0.332664	0.0485058	0.248528	-0.138929	-0.333329	0.0486827	-0.0437618	0.441053	-0.467971	-1.02355	0.0891056	-0.240341
CCNA_00928	GntR family transcriptional regulator	-0.569944	-0.774027	-0.650497	-0.499459	-0.623482	-0.916576	-2.29754	-2.32461	-2.01646	-1.8888	-0.00479278	0.30393	-0.022435	0.267042	0.135936	-0.0104124	0.555053	-0.0696809	0.892583	0.341886	0.111921	-0.388137	-0.175365	-0.310382	-0.190491	0.285714	-1.27168	-0.493354	-1.00326	-0.620645
CCNA_00929	riboflavin biosynthesis protein RibD	0.299731	-0.269325	0.0353957	0.224176	0.0724946	1.18995	-1.30596	0.167267	1.13562	0.29672	-0.0413141	-0.0132818	0.0762086	-0.0137697	0.00196076	-0.177149	-0.0534255	0.322384	-0.0573388	0.00861776	0.13942	-0.331928	0.0208875	0.0976142	-0.0185015	0.738025	-1.69967	0.089306	0.467266	-0.101268
CCNA_00930	riboflavin synthase alpha chain	-1.11709	-0.816229	-1.11147	-1.20543	-1.06255	-1.91861	-1.54416	-2.06656	-2.81431	-2.08591	0.872284	-1.07795	0.0713145	0.0140522	-0.0300744	2.82522	-1.29115	0.159639	0.0248237	0.429633	-0.551395	-0.185629	-0.00149364	-0.0528389	-0.197839	-0.876138	-0.402463	-0.00283681	-0.148758	-0.357549
CCNA_00931	GTP cyclohydrolase II/3 4-dihydroxy-2-butanone-4-phosphate synthase	0.0514934	0.305346	0.238101	0.237516	0.208114	0.317656	2.2399	1.45762	1.58819	1.40084	-0.0394841	0.00711901	0.125147	0.0537048	0.0366217	-0.251302	0.0447118	0.649229	0.324055	0.191674	-0.230574	-0.132931	-0.115937	0.0720221	-0.101855	-1.40061	-0.848727	-0.746662	0.426646	-0.642338
CCNA_00932	6 7-dimethyl-8-ribityllumazine synthase	0.149084	0.187564	0.247764	0.382034	0.241612	1.01707	1.36284	1.82709	2.64118	1.71205	0.248659	0.172805	0.341433	0.200416	0.240828	1.7734	1.05846	2.21789	1.33238	1.59554	0.147016	0.19607	0.173178	0.223739	0.185001	1.00675	1.47758	1.16007	1.49465	1.28476
CCNA_00933	M28 Zn-Peptidase	0.0362787	0.0833012	0.161602	0.109264	0.0976113	0.292036	0.715424	1.30788	0.897818	0.80329	0.092056	0.0470884	0.0729732	0.149202	0.0903299	0.69322	0.377146	0.55943	1.16914	0.699735	0.152664	0.108607	0.134174	0.138295	0.133435	1.23257	0.889663	1.07391	1.13463	1.08269
CCNA_00934	nuclear transport factor 2 family protein	-0.0806741	0.0869133	-0.21057	0.0126856	-0.0479114	-0.231384	0.251182	-0.577885	0.0614829	-0.124151	0.0130578	-0.416862	-0.359057	-0.291068	-0.263482	0.0425354	-0.955658	-1.32138	-1.04433	-0.819707	0.306315	-0.0187783	0.170772	-0.155368	0.075735	0.916608	-0.0663883	0.918716	-0.642336	0.28165
CCNA_00935	AraC-family transcriptional regulator	-0.0279	0.271335	0.0202486	-0.202284	0.01535	-0.144172	1.44016	0.124992	-1.2096	0.0528441	0.0300451	0.0180834	0.199216	-0.00365587	0.0609221	0.154473	0.0779908	1.17416	-0.0188497	0.346944	0.0374562	0.0342203	0.00683711	0.0897313	0.0420612	0.227283	0.188434	0.0511373	0.460222	0.231769
CCNA_00936	hypothetical protein	-0.000951209	0.0851503	-0.0787201	-0.0402922	-0.0087033	-0.00725122	0.686643	-0.615013	-0.306294	-0.0604786	-0.0565637	-0.0196441	-0.00699765	0.069934	-0.00331787	-0.418774	-0.13045	-0.0518535	0.522431	-0.0196615	-0.162097	-0.0268175	0.0195605	-0.0545141	-0.0559671	-1.21786	-0.204495	0.1548	-0.41455	-0.420526
CCNA_00937	acetyltransferase	-0.310692	0.519576	-0.193775	-0.593616	-0.144627	-0.902037	1.18925	-0.485524	-1.41233	-0.402662	0.902882	-0.504933	0.297933	0.264072	0.239989	2.23561	-0.838902	0.732721	0.626895	0.689082	0.0546401	0.365839	-0.0315495	-0.154709	0.0585551	0.149885	1.06235	-0.0825035	-0.313228	0.204126
CCNA_00938	acetyl-CoA acetyltransferase	0.676576	0.791173	0.597736	0.58967	0.663789	5.31379	6.21925	4.52121	4.41257	5.1167	-0.0534267	-0.0304082	-0.0136303	-0.1285	-0.0564914	-0.357415	-0.210092	-0.0951665	-0.909046	-0.39293	0.0595073	0.0968886	0.00380227	0.00521272	0.0413527	0.462042	0.756941	0.0293456	0.0408593	0.322297
CCNA_00939	MarR-family transcriptional regulator	-0.0952804	-0.820846	-0.355311	-0.0101885	-0.320407	-0.358529	-3.11687	-1.70772	-0.0417377	-1.30621	0.146729	-0.0754082	-0.138027	-0.487969	-0.138669	0.5282	-0.339287	-0.595583	-1.56223	-0.492226	0.0797655	0.143805	-0.289736	0.0899307	0.00594132	0.342124	0.584194	-1.08318	0.339528	0.0456661
CCNA_00940	sensory box GGDEF/EAL protein	-0.0518817	0.172401	0.145453	0.00527412	0.0678117	-0.399083	1.36675	1.14084	0.0417187	0.537555	0.20756	0.166118	0.169637	0.100322	0.160909	1.5463	1.18615	1.31	0.697784	1.18506	0.186687	0.128911	0.14691	0.146218	0.152182	1.493	0.984884	1.10435	1.05196	1.15855
CCNA_00941	tRNA (5-methylaminomethyl-2-thiouridylate)-methyltransferase MnmA	0.185283	-0.139767	-0.523287	0.144271	-0.0833752	0.163163	-0.117754	-0.37583	0.12207	-0.0520879	0.492098	0.37086	0.985115	-0.231103	0.404242	0.408223	0.297409	0.965679	-0.160718	0.377648	-0.699585	0.272798	-0.463436	0.0734697	-0.204188	-0.46497	0.242337	-0.328963	0.0625577	-0.12226
CCNA_00942	flagellar hook-associated protein FlgL	-0.37544	-0.34923	-0.341401	-0.390574	-0.364161	-2.75506	-2.86847	-2.84169	-3.23234	-2.92439	-0.357829	-0.520071	-0.600024	-0.389338	-0.466815	-2.75226	-3.91967	-4.40099	-3.05937	-3.53307	-0.392836	-0.382819	-0.391811	-0.368731	-0.384049	-3.16371	-3.08233	-3.15523	-2.94846	-3.08743
CCNA_00943	flagellar hook-associated protein FlaN	-0.545049	-0.287388	-0.1926	-0.482497	-0.376884	-3.82363	-1.72109	-1.13653	-2.80935	-2.37265	-0.348694	-0.417784	-0.664374	-0.302859	-0.433428	-1.83945	-2.22023	-3.51726	-1.68579	-2.31568	-0.487911	-0.385106	-0.419672	-0.344038	-0.409182	-2.72758	-2.35801	-2.51307	-1.8694	-2.36701
CCNA_00944	flagellar hook length determination protein	-0.0814442	-0.248414	0.49524	0.277866	0.110812	-0.18094	-0.479904	1.31417	0.532814	0.296536	0.140135	-0.203961	0.151813	0.0934276	0.0453535	0.232068	-0.324183	0.286469	0.210192	0.101137	-0.0113066	0.208958	0.0875424	-0.0666334	0.05464	-0.0273231	0.36461	0.167436	-0.100945	0.100944
CCNA_00946	Basal-body rod modification protein FlgD	0.081961	0.0897784	0.334542	0.125221	0.157875	0.201145	0.331125	1.29289	0.56744	0.59815	-0.360766	0.0959736	-0.197615	-0.291192	-0.1884	-0.949387	0.29704	-0.575382	-0.592465	-0.455049	0.211022	-0.35368	0.210713	-0.0898798	-0.00545612	0.841059	-0.818731	1.00565	-0.269497	0.189621
CCNA_00947	flagellar hook protein FlgE	-0.184356	-0.18331	-0.189519	-0.188949	-0.186534	-1.54498	-1.57497	-1.68566	-1.62341	-1.60726	0.0208812	-0.0866425	-0.280084	-0.15704	-0.125721	0.179438	-0.725803	-2.29374	-1.27641	-1.02913	-0.167551	-0.138891	-0.0514326	-0.0503475	-0.102056	-1.45491	-1.2149	-0.456703	-0.419463	-0.886496
CCNA_00948	CtrA inhibitory protein SciP	-0.827135	-0.944727	-0.722983	-0.262358	-0.6893	-1.63072	-1.05752	-1.02754	-0.356492	-1.01807	-0.786238	0.149099	0.292267	-0.419282	-0.191039	-1.18823	0.171578	0.300194	-0.472629	-0.297272	-0.530631	0.257924	0.20758	-0.267475	-0.0831506	-0.63168	0.551704	0.278594	-0.388613	-0.047499
CCNA_00949	hypothetical protein	-0.122339	-0.255794	-0.167147	0.0271052	-0.129544	-0.720608	-1.46715	-1.11513	0.188777	-0.778526	-0.0417568	-0.220481	-0.046634	-0.227514	-0.134096	-0.241365	-1.34565	-0.257769	-1.20133	-0.761528	-0.0234396	-0.261296	-0.025387	0.0298525	-0.0700677	-0.162168	-1.73795	-0.153225	0.208428	-0.461228
CCNA_00950	flagellar M-ring protein FliF	-1.35601	-1.41645	-1.1612	-1.4852	-1.35471	-2.93115	-3.37595	-2.3031	-2.72364	-2.83346	-0.222488	-0.270853	-0.512308	-0.320868	-0.331629	-0.602792	-0.784405	-1.29258	-0.81059	-0.872592	-0.0972186	-0.464214	-0.900892	-0.683958	-0.536571	-0.273115	-1.31589	-2.50532	-2.52472	-1.65476
CCNA_00951	flagellar motor switch protein FliG	-0.553328	-0.502248	-0.466007	-0.985981	-0.626891	-1.80574	-1.78377	-1.56051	-2.71953	-1.96739	-0.329704	-0.446165	-0.500707	-0.134933	-0.352877	-1.32847	-1.95805	-1.85196	-0.51455	-1.41326	-0.550918	-0.50992	-0.282887	-0.552478	-0.474051	-1.93024	-1.92386	-1.12655	-2.08861	-1.76731
CCNA_00952	flagellar assembly protein FlbE/FliH	-1.11669	-1.48271	-1.01608	-1.18293	-1.1996	-1.55539	-2.22124	-1.53243	-2.32577	-1.90871	0.0542242	-0.917158	-0.713992	-0.118444	-0.423842	0.182149	-1.45639	-1.40733	-0.309403	-0.747742	-0.378519	-0.10584	-0.319778	-0.753185	-0.389331	-0.752152	-0.22673	-0.646351	-1.17914	-0.701093
CCNA_00953	flagellar motor switch protein FliN	-0.37648	-0.38133	-0.980187	-0.379864	-0.529465	-1.32231	-1.68815	-3.08308	-1.34141	-1.85874	0.141262	-0.382078	-0.282924	0.122166	-0.100394	0.589229	-1.33261	-1.00144	0.577463	-0.291838	-0.443496	-0.775403	-0.493759	-0.128454	-0.460278	-1.92622	-3.39915	-1.93456	-0.505628	-1.94139
CCNA_00954	AAA-family response regulator flbD	-1.00635	-1.11044	-1.12707	-0.883993	-1.03196	-3.921	-4.67813	-4.05105	-3.1669	-3.95427	-0.009842	-0.377138	-0.376167	-0.291065	-0.263553	-0.0413908	-1.53635	-1.3151	-1.21669	-1.02738	-0.0281584	-0.245035	-0.205996	-0.383077	-0.215567	-0.140169	-1.08685	-1.21558	-1.71767	-1.04007
CCNA_00956	flagellar biosynthesis protein FlhA	-0.928002	-0.96022	-1.46723	-1.47346	-1.20723	-3.10319	-2.84374	-4.45318	-3.85978	-3.56497	-0.923051	-0.600384	-0.657245	-0.639616	-0.705074	-3.62625	-2.74452	-2.38141	-2.37429	-2.78161	-1.01596	-1.27425	-1.21513	-0.933465	-1.1097	-3.32546	-5.26983	-4.87093	-3.34647	-4.20317
CCNA_00957	porin O precursor	-0.0706182	-0.0181909	-0.0633451	-0.00451539	-0.0391674	-0.587225	-0.149662	-0.521193	-0.0380275	-0.324027	-0.0985455	0.0346056	-0.0862184	0.0966269	-0.0133829	-0.822864	0.275145	-0.67895	0.756728	-0.117485	0.0595513	-0.00293796	-0.0192574	-0.0802477	-0.0107229	0.490848	-0.0255253	-0.152841	-0.658263	-0.0864452
CCNA_00958	hypothetical protein	0.00619826	0.212077	0.106595	0.118231	0.110775	0.046246	1.7235	0.83848	0.885653	0.873469	-0.0192736	0.0625469	0.189518	0.0918395	0.0811578	-0.146837	0.43826	1.46136	0.690564	0.610836	0.186505	0.111724	0.0977045	0.0807824	0.119179	1.34731	0.877188	0.737031	0.655121	0.904163
CCNA_00959	TetR-family transcriptional regulator	0.0287566	-0.0489916	0.140353	0.077756	0.0494686	0.189927	-0.324224	1.0638	0.519837	0.362336	0.260301	0.130915	-0.0936584	0.114444	0.103	1.5368	0.879974	-0.597089	0.73782	0.639375	0.0192539	-0.05037	-0.168784	0.0428676	-0.0392582	0.12182	-0.365746	-1.20501	0.308926	-0.285003
CCNA_00961	hypothetical protein	0.0285855	-0.0118088	-0.0103143	-0.176846	-0.0425958	0.20412	-0.0829819	-0.0706661	-1.3033	-0.313208	0.0454816	0.0141172	0.0571543	0.0316513	0.0371011	0.29963	0.116596	0.392146	0.209307	0.25442	-0.0516505	-0.135953	0.123384	0.0108153	-0.013351	-0.348569	-0.939283	0.899659	0.0717836	-0.0791023
CCNA_00962	MarR-family transcriptional regulator	-0.448414	-0.170398	-0.43243	-0.612234	-0.415869	-0.967755	-0.460523	-1.06222	-1.51826	-1.00219	0.416385	-0.0664019	0.247226	-0.123141	0.118517	1.43778	-0.192106	0.704244	-0.295445	0.413619	0.18244	-0.127934	-0.899163	-0.409398	-0.313514	0.58879	-0.322835	-1.6878	-1.1192	-0.635263
CCNA_00963	organic hydroperoxide resistance protein	0.0610159	0.568493	0.451421	-0.155585	0.231336	0.156288	1.15088	1.95783	-0.500119	0.691219	0.235626	0.363935	-0.0318891	0.306197	0.218467	0.567054	1.12706	-0.0551792	1.03415	0.668271	0.285472	0.307107	0.507673	0.250556	0.337702	1.22476	1.21641	2.13773	0.998596	1.39437
CCNA_00964	gluconate kinase	-0.00125621	-0.0142073	-0.22331	-0.402991	-0.160441	-0.0053718	-0.052646	-1.1219	-1.39116	-0.642771	0.0823583	-0.0918084	0.0298165	0.316317	0.0841708	0.332448	-0.385636	0.128309	1.54013	0.403812	-0.147091	-0.0723284	0.0458697	0.0775067	-0.0240108	-0.53596	-0.369107	0.228244	0.408587	-0.067059
CCNA_00965	DnaJ-family chaperone protein	-0.11424	0.238364	0.412605	-0.639531	-0.0257005	-0.194129	0.477717	0.823717	-0.934714	0.0431477	-0.427847	0.0122047	-0.661409	-0.556559	-0.408403	-0.617523	0.0196943	-0.899275	-0.781355	-0.569615	-0.0165691	0.0855964	-0.0391417	0.199852	0.0574343	-0.0289833	0.16051	-0.067919	0.383685	0.111823
CCNA_00967	TetR-family transcriptional regulator	0.291102	0.216854	0.15462	0.140123	0.200675	1.96673	1.36928	1.09563	0.879577	1.3278	0.0882688	0.446178	0.261745	0.210481	0.251668	0.562511	2.60741	1.60739	1.12686	1.47604	0.154906	0.255732	0.114103	0.395699	0.23011	0.989546	1.56558	0.625695	2.35374	1.38364
CCNA_00968	Aminoglycoside phosphotransferase family enzyme	-0.374252	-0.255215	-0.35955	-0.441666	-0.357671	-2.93556	-2.09279	-2.86809	-3.51725	-2.85342	-0.0235162	-0.0722226	0.17711	0.0355993	0.0292426	-0.167589	-0.556365	1.41318	0.274004	0.240808	-0.0657766	0.0456856	0.0257132	0.0714724	0.0192737	-0.534833	0.376471	0.199799	0.572988	0.153606
CCNA_00969	two component sensor histidine kinase	-0.253624	-0.00598743	-0.147873	0.0895618	-0.0794807	-1.49254	-0.0363633	-0.840881	0.672291	-0.424372	-0.0453345	-0.186264	0.085518	-0.227132	-0.093303	-0.32986	-0.905902	0.529772	-1.43008	-0.534018	-0.0831267	-0.0686618	-0.20503	-0.0955351	-0.113088	-0.449361	-0.457915	-1.13954	-0.621803	-0.667155
CCNA_00970	long-chain-fatty-acid--CoA ligase	0.0545264	-0.0159135	0.0325527	0.0306241	0.0254474	0.45747	-0.140742	0.287532	0.268176	0.218109	0.0134692	0.00503467	0.0238368	-0.00941279	0.00823197	0.114559	0.0431283	0.198371	-0.0808375	0.0688053	0.0538586	0.0502115	-0.0475048	0.123574	0.0450349	0.483437	0.437501	-0.410674	1.06387	0.393534
CCNA_00971	hydroxyacylglutathione hydrolase	-0.763368	-0.832798	-1.09584	-0.800985	-0.873249	-2.89981	-4.28405	-5.05704	-3.75349	-3.9986	-0.277343	-0.328922	0.00568481	-0.166757	-0.191834	-1.35331	-1.65348	0.0265573	-0.972966	-0.9883	-0.0234406	-0.322886	-0.534552	-0.499673	-0.345138	-0.114878	-1.90059	-2.67067	-2.45615	-1.78557
CCNA_00972	hypothetical protein	0.140735	0.0363421	0.192059	0.192374	0.140377	0.793488	0.226207	0.93697	1.07349	0.757539	0.0199914	-0.149672	-0.0207931	0.118584	-0.00797256	0.0865353	-0.685187	-0.0865819	0.602177	-0.0207641	-0.205176	-0.058268	-0.0144544	-0.126644	-0.101136	-1.11217	-0.361113	-0.0726428	-0.656169	-0.550523
CCNA_00973	protein tyrosine phosphatase family protein	-0.663136	0.162429	-0.0196161	-0.166356	-0.17167	-0.691614	0.104901	-0.0150935	-0.184595	-0.1966	0.0937866	-0.950635	0.739779	0.788714	0.167911	0.0988161	-0.874097	0.597984	0.645758	0.117115	-1.54147	-0.608708	-2.52707	-1.44609	-1.53083	-1.26238	-0.584214	-2.43003	-1.14413	-1.35519
CCNA_00974	TonB-dependent outer membrane receptor	0.048061	0.0516568	0.0410471	-0.0320272	0.0271844	0.437762	0.470745	0.373045	-0.295114	0.24661	0.0466416	0.0107712	0.022293	-0.0252168	0.0136222	0.41644	0.0966642	0.197245	-0.227737	0.120653	0.00954651	0.0385176	-0.0179096	0.0506044	0.0201897	0.0869803	0.353942	-0.164075	0.458365	0.183803
CCNA_00976	signal peptide peptidase A	-0.664589	-0.747494	-0.618669	-0.629821	-0.665143	-3.94472	-4.81042	-3.73062	-4.00358	-4.12234	-0.991031	-1.13678	-0.954703	-0.906818	-0.997334	-5.07287	-5.66884	-4.75402	-4.8733	-5.09226	-0.892591	-0.901001	-0.921788	-0.878313	-0.898423	-4.87832	-5.28911	-5.03016	-4.74217	-4.98494
CCNA_00979	RND family efflux transporter MFP subunit	-0.0397267	0.173645	0.135515	0.116262	0.096424	-0.276009	1.11423	0.837379	0.774518	0.61253	-0.136379	-0.0895421	-0.237169	-0.258863	-0.180488	-0.720581	-0.586639	-1.34123	-1.39787	-1.01158	-0.00792628	0.0743398	-0.0921232	-0.111502	-0.0343028	-0.0450429	0.4854	-0.649925	-0.702519	-0.228022
CCNA_00980	ABC-type transport system involved in lipoprotein release permease component LolE	0.0926431	-0.516588	0.072015	-0.223473	-0.143851	0.525363	-1.82511	0.36047	-1.23303	-0.543076	-0.341032	-0.25051	-0.0760392	-0.11506	-0.19566	-1.63321	-1.02147	-0.269646	-0.335778	-0.815026	0.147578	-0.219311	0.0377989	0.136076	0.0255355	0.595622	-0.748236	0.177141	0.583024	0.151888
CCNA_00982	ROS/MUCR transcriptional regulator MucR1	0.136528	0.20438	0.164706	-0.0174453	0.122042	0.81107	1.42587	1.05371	-0.109997	0.795163	0.068943	-0.0255468	0.0237509	-0.165368	-0.0245551	0.422006	-0.165438	0.137429	-1.0643	-0.167576	-0.119479	-0.150103	-0.0170978	-0.0638423	-0.0876307	-0.808189	-1.021	-0.114688	-0.406872	-0.587686
CCNA_00983	hybrid sensor histidine kinase/receiver protein	-0.123798	-0.145242	-0.0563493	-0.157227	-0.120654	-0.893465	-0.974476	-0.407343	-1.11754	-0.848207	-0.207161	-0.0463792	0.00551328	-0.250492	-0.12463	-1.40588	-0.305407	0.0394814	-1.59874	-0.817636	-0.166572	-0.296731	-0.0055072	-0.0585731	-0.131846	-1.19489	-1.91014	-0.0350732	-0.439152	-0.894813
CCNA_00984	phosphinothricin N-acetyltransferase	-0.0240593	0.0257492	0.0209088	0.00436703	0.00674142	-0.183754	0.196133	0.157422	0.0341876	0.0509973	0.181581	0.0260696	0.131614	0.0867816	0.106512	1.38351	0.173346	0.932158	0.624814	0.778458	0.064278	-0.0057183	-0.0708167	0.0925235	0.0200666	0.510843	-0.0448607	-0.517225	0.694841	0.1609
CCNA_00985	protease II PtrB	0.0624694	0.0146576	0.0439131	0.00216722	0.0308018	0.551333	0.132811	0.40219	0.0195166	0.276463	0.042771	0.0356179	0.095821	0.0637496	0.0594899	0.375449	0.317193	0.830418	0.558028	0.520272	0.0622679	-0.00133636	0.0540039	0.0815173	0.0491132	0.55712	-0.0121193	0.483328	0.720921	0.437312
CCNA_00986	general stress protein 17O	0.114623	0.106767	-0.181466	0.0628542	0.0256946	0.881689	0.611362	-1.12554	0.401167	0.19217	-0.0458095	0.0844278	0.0572782	-0.0959684	-1.79805e-05	-0.296577	0.575757	0.34852	-0.461568	0.0415329	0.0503765	-0.0214047	-0.159028	-0.0437592	-0.0434539	0.247903	-0.146407	-0.771185	-0.259214	-0.232226
CCNA_00988	Selenocysteine lyase/Cysteine desulfurase	0.0263676	-0.0654642	-0.0341299	0.0451709	-0.00701388	0.204991	-0.53124	-0.285056	0.348088	-0.0658044	0.0467926	-0.0683281	0.0134926	-0.0554384	-0.0158703	0.368103	-0.491154	0.105856	-0.418071	-0.108817	-0.0347288	-0.0136981	-0.0624922	0.00775726	-0.0257905	-0.27586	-0.107439	-0.49131	0.057732	-0.204219
CCNA_00989	acyl esterase protein	-0.0814285	-0.0329457	0.00907562	-0.0529838	-0.0395706	-0.748821	-0.299042	0.0826205	-0.477948	-0.360798	0.0131945	-0.0295966	-0.0656811	-0.0645729	-0.036664	0.118754	-0.264321	-0.582668	-0.573899	-0.325533	-0.110585	-0.0866896	-0.068053	-0.0614579	-0.0816963	-1.00584	-0.78656	-0.625881	-0.548923	-0.7418
CCNA_00990	general stress protein 17O	-0.141135	-0.148446	-0.301655	-0.103022	-0.173564	-0.946722	-0.897049	-1.83232	-0.595446	-1.06788	-0.146123	-0.089487	0.0741214	-0.299589	-0.115269	-0.757794	-0.487962	0.460363	-1.58979	-0.593796	-0.134776	-0.0246897	-0.128424	0.0122648	-0.0689064	-0.916825	-0.162456	-0.704149	0.0924575	-0.422743
CCNA_00991	nodulation protein N	0.106394	-0.0638424	0.0557046	0.0858235	0.04602	0.696847	-0.450636	0.384842	0.54705	0.294526	0.108282	0.080703	-0.0783831	-0.107429	0.00079307	0.701643	0.496766	-0.471366	-0.67933	0.0119283	0.104124	0.050605	0.124659	0.209309	0.122174	0.827185	0.398521	0.900505	1.57326	0.924869
CCNA_00992	hypothetical protein	0.0715436	0.138312	0.0554121	0.148877	0.103536	0.491673	0.958201	0.358165	1.04505	0.713271	0.138047	0.0545089	-0.0348116	0.0169425	0.0436716	0.932672	0.357257	-0.209862	0.113743	0.298453	-0.0947625	0.0112487	0.0151638	0.0822681	0.00347952	-0.680362	0.0766187	0.098919	0.519773	0.00373739
CCNA_00993	long-chain-fatty-acid--CoA ligase	0.0368593	-0.0149676	0.0181652	0.0103421	0.0125998	0.317951	-0.13123	0.155565	0.0883127	0.10765	0.0720901	0.0541497	-0.0355913	0.0214703	0.0280297	0.599491	0.447417	-0.294249	0.180512	0.233293	-0.0186341	0.0260706	0.0874471	0.0440204	0.034726	-0.160134	0.220993	0.747467	0.379744	0.297018
CCNA_00994	oxidoreductase GMC family	-0.0556302	0.0357206	0.0756273	-0.0327138	0.005751	-0.490204	0.313935	0.669612	-0.284836	0.0521264	0.00935505	0.0760862	0.10265	-0.0137306	0.0435901	0.0787471	0.64385	0.866297	-0.118254	0.36766	0.0141454	0.0768802	0.0150018	0.0520431	0.0395177	0.125333	0.672475	0.131699	0.460928	0.347609
CCNA_00995	cytochrome P450 CypX	-0.105494	-0.0236549	0.000545147	0.00330106	-0.0313257	-0.910599	-0.203797	0.00460513	0.0281784	-0.270403	0.0188153	0.117775	0.0154006	-0.0121955	0.034949	0.155385	0.976272	0.124937	-0.100812	0.288945	-0.0222195	0.0187084	0.00246934	0.0306099	0.00739203	-0.181135	0.161471	0.021021	0.2585	0.0649642
CCNA_00996	enoyl-CoA hydratase	-0.027613	-0.0146062	0.0433872	0.037011	0.00954473	-0.17638	-0.0994363	0.308224	0.264827	0.0743085	-0.039745	-0.00948819	0.118646	0.056874	0.0315718	-0.253545	-0.0634241	0.807531	0.38459	0.218788	0.00453806	0.0203351	-0.0199036	-0.0497398	-0.0111925	0.0313673	0.158628	-0.143053	-0.353686	-0.0766859
CCNA_00997	hypothetical protein	0.046924	0.187155	0.135585	0.037407	0.101768	0.37488	1.52636	1.08583	0.306721	0.823449	0.029053	0.0352253	-0.0341712	-0.0158689	0.00355955	0.202904	0.263189	-0.261677	-0.123243	0.0202935	-0.0794622	0.0579418	-0.0251416	0.227244	0.0451455	-0.627539	0.488407	-0.194038	1.56267	0.307375
CCNA_00998	ROS/MUCR transcriptional regulator MucR2	0.154174	0.298678	0.31278	0.220983	0.246654	1.01137	1.95921	2.04914	1.45984	1.61989	0.21043	0.286379	0.0125815	0.275953	0.196336	1.33501	1.89163	0.0799782	1.68551	1.24803	-0.0220618	0.208269	0.24978	0.319373	0.18884	-0.150632	1.29015	1.75552	2.02029	1.22883
CCNA_00999	PAS-family motility and cell cycle regulatory protein MopJ	-0.00449295	-0.0927337	0.00965493	-0.123975	-0.0528867	-0.022306	-0.663904	0.0524031	-0.610211	-0.311004	-0.314595	-0.184577	-0.39847	-0.398192	-0.323959	-1.65438	-0.864938	-1.70198	-2.30533	-1.63166	-0.401657	-0.0801983	-0.152052	-0.216363	-0.212568	-2.38934	-0.516246	-0.729135	-1.12787	-1.19065
CCNA_01001	ribokinase	-0.203615	-0.291398	-0.209339	-0.251696	-0.239012	-1.24464	-2.0829	-1.30846	-1.96032	-1.64908	-0.735979	-0.459568	-0.403684	-0.621778	-0.555252	-2.80893	-2.60781	-2.34902	-4.49934	-3.06627	-0.447342	-0.255994	-0.340988	-0.280438	-0.33119	-3.24802	-1.47676	-2.06476	-1.80807	-2.1494
CCNA_01002	flagellar biosynthesis protein FliP	-0.894569	-1.47774	-0.942284	-0.00406264	-0.829663	-1.06137	-2.6541	-1.00848	-0.00564774	-1.1824	-0.644427	-0.375415	0.0295066	0.00929409	-0.24526	-1.75193	-0.728126	0.0821435	0.0186952	-0.594805	-0.976376	-0.377098	-0.460884	-1.08125	-0.723901	-1.76035	-1.1215	-0.807095	-3.25498	-1.73598
CCNA_01003	flagellar biosynthesis protein FliO	-1.27447	-0.833276	-1.53983	-1.23886	-1.22161	-2.06531	-1.40057	-3.10341	-2.67637	-2.31142	-0.241433	-0.514322	-0.248785	-0.613024	-0.404391	-0.608534	-1.27841	-0.494318	-1.14004	-0.880326	-0.419343	-0.541751	-1.04167	-0.732014	-0.683694	-1.20296	-1.31137	-1.91237	-1.98155	-1.60206
CCNA_01004	flagellar basal-body rod protein FlgB	-0.384995	-0.217894	-0.0525823	-0.62101	-0.31912	-2.30963	-1.5042	-0.357061	-3.12111	-1.823	-0.219777	-0.219575	-0.599095	-0.222241	-0.315172	-1.14988	-1.43762	-2.64937	-1.0557	-1.57314	-0.311559	-0.322328	-0.0760674	-0.338676	-0.262158	-1.98455	-1.98912	-0.46289	-1.82145	-1.5645
CCNA_01005	flagellar basal-body rod protein flgC	-0.436632	-0.0811539	-0.241858	-0.370969	-0.282653	-2.60838	-0.471057	-1.25666	-1.98728	-1.58084	-0.234804	-0.34464	-0.606069	-0.308858	-0.373593	-1.48826	-2.01472	-3.02047	-1.70006	-2.05588	-0.173733	-0.219836	-0.335395	-0.347008	-0.268993	-0.969711	-1.34952	-2.1113	-1.71103	-1.53539
CCNA_01008	urocanate hydratase	0.11523	0.127003	0.0545478	-0.00756829	0.0723032	0.92077	1.09374	0.454658	-0.0643267	0.601209	0.0405922	0.0901926	0.0387515	0.0480017	0.0543845	0.339506	0.754553	0.303077	0.394728	0.447966	-0.0564627	0.0566992	0.00824711	0.0127857	0.00531734	-0.471553	0.477282	0.069849	0.108556	0.0460335
CCNA_01009	N-formylglutamate deformylase	-0.0463374	-0.125823	0.0346857	-0.014057	-0.037883	-0.34495	-0.937769	0.255936	-0.103011	-0.282448	-0.0513186	0.0655374	-0.0521803	0.00119471	-0.00919171	-0.368533	0.48469	-0.374487	0.00855659	-0.0624435	0.0789925	-0.118058	-0.0973973	-0.0459704	-0.0456083	0.607169	-0.825836	-0.685138	-0.33991	-0.310929
CCNA_01010	histidine ammonia-lyase	-0.167902	-0.096344	-0.0477662	0.0604729	-0.0628849	-0.723625	-0.639898	-0.209919	0.287853	-0.321397	-0.241354	-0.0497633	-0.114304	-0.17678	-0.14555	-1.11328	-0.212301	-0.511395	-0.876095	-0.678268	-0.270188	-0.167329	0.00105004	-0.293527	-0.182498	-1.82835	-0.894086	0.00616017	-1.09881	-0.953772
CCNA_01011	imidazolonepropionase	0.0801287	0.0217177	0.0294693	0.0945132	0.0564572	0.612711	0.155513	0.244531	0.768434	0.445297	-0.101133	-0.172129	0.0219089	-0.0205921	-0.0679864	-0.686866	-1.23859	0.164789	-0.148765	-0.477359	-0.0116943	-0.0695015	-0.0645653	-0.0786951	-0.056114	-0.0874485	-0.503837	-0.509297	-0.578748	-0.419833
CCNA_01012	N-formimino-L-glutamate deiminase	0.617094	0.508055	0.533047	0.398166	0.51409	4.70642	4.11749	4.37175	3.25676	4.11311	-0.616788	-0.627166	-0.625395	-0.459601	-0.582238	-4.52853	-4.66468	-4.6503	-3.2791	-4.28065	-0.144252	-0.303332	-0.301829	-0.283959	-0.258343	-1.09622	-2.55321	-2.37177	-2.13824	-2.03986
CCNA_01013	histidine utilization repressor	-0.0216355	-0.026605	0.0126153	0.0718025	0.00904435	-0.11183	-0.11008	0.0650809	0.368963	0.0530334	-0.0642073	-0.285328	-0.0300204	-0.0531637	-0.10818	-0.340974	-1.21157	-0.154952	-0.244594	-0.488022	-0.24853	0.0402321	0.0585006	-0.0868825	-0.05917	-1.15204	0.207704	0.292379	-0.433675	-0.271409
CCNA_01014	cysteinyl-tRNA(Pro) deacylase	-0.00749691	0.0492017	0.0270468	0.0421707	0.0277305	-0.0609183	0.410304	0.213382	0.349329	0.228024	0.0393628	0.108563	0.0836443	0.0877701	0.0798351	0.307306	0.81286	0.666423	0.690056	0.619161	0.00211347	-0.0305211	0.030385	0.160655	0.0406582	0.0164043	-0.232987	0.235936	1.27508	0.323607
CCNA_01015	multicopper oxidase PcoA	0.129606	0.109162	0.19465	0.081324	0.128685	1.04277	0.920173	1.62482	0.664769	1.06313	-0.486017	-0.486243	-0.324333	-0.396559	-0.423288	-3.77941	-3.77779	-2.51524	-3.22476	-3.3243	-0.0618595	0.113704	-0.0196979	0.0121694	0.0110789	-0.514019	0.924815	-0.168707	0.0987103	0.0851998
CCNA_01016	copper resistance protein B	0.0518965	0.0489923	-0.0504417	0.113376	0.0409557	0.410085	0.401564	-0.409433	0.906563	0.327195	-0.530736	-0.489334	-0.322337	-0.526307	-0.467179	-4.0382	-3.59881	-2.35763	-3.62625	-3.40522	0.0348374	-0.00738941	-0.0486026	-0.230399	-0.0628883	0.293947	-0.0615231	-0.391979	-1.75672	-0.47907
CCNA_01017	acyl-CoA synthetase	0.0292832	0.0758544	0.0756858	0.0574759	0.0595748	0.248784	0.645792	0.650883	0.506565	0.513006	0.0243605	0.0941379	0.122016	0.069536	0.0775126	0.206682	0.788957	1.01155	0.581988	0.647294	-0.00231793	0.0666637	0.165906	0.0523807	0.0706581	-0.0198194	0.597977	1.41677	0.458294	0.613307
CCNA_01018	D-galactose 1-dehydrogenase	-0.161546	-0.0781342	-0.323205	-0.11495	-0.169459	-1.07917	-0.461491	-1.70713	-0.790181	-1.00949	0.066531	-0.214218	-0.173547	-0.487103	-0.202084	0.365323	-1.2205	-0.893481	-2.69464	-1.11082	-0.308985	-0.0386627	-0.0719366	-0.171471	-0.147764	-1.68158	-0.246127	-0.344062	-0.923269	-0.79876
CCNA_01019	beta-glucosidase	-0.0327734	-0.0849299	-0.00299789	0.0107888	-0.0274781	-0.288073	-0.760302	-0.0274257	0.0969991	-0.244701	-0.0106285	-0.00142583	-0.0505324	-0.0378902	-0.0251192	-0.0929893	-0.0123866	-0.429863	-0.333693	-0.217233	-0.0597857	-0.0611836	0.00439501	-0.0489161	-0.0413726	-0.532192	-0.539369	0.0398383	-0.447736	-0.369864
CCNA_01020	LacI-family transcriptional regulator	-0.150393	-0.0844315	0.171671	-0.308209	-0.0928404	-0.812417	-0.454727	0.780452	-1.82436	-0.577762	0.0865996	-0.0167311	-0.222494	0.0971575	-0.0138669	0.403419	-0.0751397	-0.93458	0.37526	-0.0577602	-0.177228	0.0902591	-0.176143	-0.204991	-0.117026	-0.790154	0.468192	-0.715776	-0.708607	-0.436586
CCNA_01021	TonB-dependent receptor	0.034751	-0.000330658	-0.077511	-0.0484608	-0.0228879	0.320452	-0.00304399	-0.717864	-0.448399	-0.212214	-0.000908476	0.0358816	0.0136058	-0.0102298	0.00958729	-0.008223	0.329055	0.123322	-0.093584	0.0876424	-0.0132505	0.000134922	-0.0065725	-0.0359164	-0.0139011	-0.121704	0.00124933	-0.0604225	-0.328909	-0.127447
CCNA_01022	tryptophan halogenase superfamily protein	-0.0107214	-0.0668158	-0.157561	-0.140488	-0.0938966	-0.0879116	-0.54217	-1.24485	-1.09353	-0.742116	-0.187194	-0.0292887	-0.116313	-0.131072	-0.115967	-1.4365	-0.210003	-0.868479	-0.923949	-0.859733	-0.0620851	-0.0678685	-0.0584943	-0.0359394	-0.0560968	-0.468417	-0.560575	-0.456944	-0.279902	-0.44146
CCNA_01023	tryptophan halogenase superfamily protein	0.0355055	0.0778846	-0.0180624	0.090627	0.0464887	0.285454	0.638116	-0.147913	0.775544	0.3878	0.0512931	-0.0202467	-0.0743341	-0.00371265	-0.0117501	0.392299	-0.17024	-0.59705	-0.029644	-0.101159	0.0434971	0.0040526	0.12576	0.0272786	0.050147	0.347977	0.0315977	1.02235	0.214532	0.404114
CCNA_01024	hypothetical protein	0.00357978	0.0792584	-0.0256495	-0.144193	-0.0217511	0.0285457	0.618454	-0.21532	-1.11856	-0.17172	-0.00719845	-0.0245082	-0.11827	-0.0491871	-0.0497909	-0.055621	-0.184233	-0.872211	-0.364643	-0.369177	0.0819492	0.00163947	-0.028465	0.0356942	0.0227045	0.658887	0.0133675	-0.236998	0.273971	0.177307
CCNA_01025	hypothetical protein	0.0216287	0.0186311	-0.0321898	-0.0596104	-0.0128851	0.170774	0.155248	-0.267776	-0.5069	-0.112163	-0.111803	-0.0561477	-0.131648	-0.0261532	-0.081438	-0.863008	-0.440791	-1.05078	-0.205092	-0.639918	-0.0698011	-0.0749997	-0.114773	-0.180066	-0.10991	-0.583336	-0.630565	-0.939271	-1.49319	-0.911591
CCNA_01026	hypothetical protein	-0.186701	-0.0722122	-0.0674628	-0.0264502	-0.0882065	-1.48931	-0.592311	-0.542521	-0.221541	-0.711419	0.119165	-0.136406	-0.217366	-0.0134323	-0.0620099	0.893509	-1.04774	-1.66987	-0.108877	-0.483244	0.0198136	-0.0479636	-0.0908932	-0.112904	-0.0579868	0.157127	-0.400113	-0.691986	-0.977568	-0.478135
CCNA_01027	acetyltransferase	-0.0264762	0.0814362	-0.226741	-0.0718186	-0.0608999	-0.164473	0.488189	-1.24169	-0.299455	-0.304357	-0.208428	0.0834638	-0.102936	0.00564491	-0.0555639	-0.86959	0.4467	-0.373912	0.0287008	-0.192025	-0.0560097	0.277339	0.0768927	-0.396372	-0.0245374	-0.287059	1.64181	0.402219	-1.86614	-0.0272907
CCNA_01028	M17 family aminopeptidase	-0.0518585	0.117551	0.0614178	0.140943	0.0670131	-0.392623	0.841976	0.489327	1.02633	0.491253	0.127143	0.0567376	0.0653114	0.0274781	0.0691676	0.982491	0.389876	0.460415	0.174648	0.501857	0.10723	0.115041	0.0966964	0.110324	0.107323	0.844214	0.868101	0.698483	0.818767	0.807391
CCNA_01029	alpha-L-rhamnosidase	0.00508961	-0.0663057	0.0433014	-0.0269263	-0.0112102	0.0444856	-0.590032	0.384699	-0.233614	-0.0986153	0.0822853	0.0468578	0.009635	0.0506034	0.0473454	0.702947	0.406876	0.0812273	0.418781	0.402458	0.103289	0.0292616	0.0273287	0.0684514	0.0570826	0.915376	0.261949	0.239847	0.590608	0.501945
CCNA_01030	peptidyl-prolyl cis-trans isomerase	-0.0499242	-0.0670738	0.00879036	0.083951	-0.00606414	-0.366107	-0.515162	0.0683477	0.647603	-0.0413297	0.025696	0.0329975	0.188492	0.0143405	0.0653816	0.177848	0.230229	1.38512	0.101664	0.473716	0.151432	-0.0102017	0.0429479	-0.0259641	0.0395534	1.06469	-0.0803656	0.325939	-0.208112	0.275539
CCNA_01031	transporter major facilitator superfamily	-0.00800875	0.0217837	0.0728132	0.0919637	0.044638	-0.0698612	0.189209	0.629376	0.810748	0.389868	0.00525013	-0.0447059	0.0720683	0.0137511	0.0115909	0.0454224	-0.384656	0.603349	0.11803	0.0955366	0.0330722	0.0525049	0.0141876	-0.023292	0.0191182	0.292126	0.459201	0.123867	-0.204847	0.167587
CCNA_01032	RNA polymerase ECF-type sigma factor	-0.488326	-0.455769	-0.533439	-0.468382	-0.486479	-2.12176	-2.21081	-2.31947	-1.84429	-2.12408	0.191434	-0.0860445	-0.0499117	0.0656681	0.0302865	1.05603	-0.353983	-0.194426	0.378204	0.221456	-0.423865	0.033303	0.0219569	-0.300532	-0.167284	-1.88227	0.218075	0.106401	-1.15998	-0.679443
CCNA_01033	FecR family protein	0.204796	0.45618	0.292923	0.148579	0.275619	1.07012	2.39661	1.86906	0.970875	1.57666	-0.219403	-0.213604	-0.265044	-0.177671	-0.21893	-0.988853	-1.10351	-1.51711	-1.01643	-1.15648	-0.21276	-0.0339889	0.0354589	-0.0206551	-0.0579862	-1.45751	-0.218881	0.257398	-0.110913	-0.382477
CCNA_01034	TonB-dependent outer membrane receptor	-0.568944	-0.518858	-0.454859	-0.388265	-0.482732	-4.39928	-4.28871	-3.68816	-3.14165	-3.87945	-0.0123141	-0.0125841	0.117701	-0.0509313	0.010468	-0.097842	-0.100403	0.95061	-0.408446	0.08598	-0.121167	-0.216091	-0.0968179	-0.0787979	-0.128219	-0.988031	-1.80383	-0.79821	-0.626451	-1.05413
CCNA_01035	gamma-glutamyltranspeptidase	-0.0889855	-0.0651811	-0.209481	-0.148858	-0.128126	-0.70322	-0.541707	-1.75265	-1.18411	-1.04542	0.0768025	-0.146639	0.082655	0.010202	0.0057552	0.612461	-1.18459	0.668928	0.0785527	0.043839	-0.0621146	-0.0892791	-0.00485352	-0.0279288	-0.046044	-0.499521	-0.727404	-0.040255	-0.233523	-0.375175
CCNA_01036	M14 peptidase-family protein	0.0975452	0.15446	0.0608949	0.00560561	0.0796265	0.844614	1.35369	0.541344	0.0485221	0.697043	0.111349	0.0548977	-0.00691841	0.0405217	0.0499626	0.936148	0.459061	-0.0591562	0.346641	0.420673	0.0499047	0.0336339	0.118258	0.0765795	0.0695939	0.431109	0.295601	1.05208	0.666777	0.611391
CCNA_01037	GntR-family transcriptional regulator	-0.487907	0.000993436	-0.104973	-0.495137	-0.271756	-2.77329	0.00462468	-0.604643	-2.34041	-1.42843	-0.292198	-0.536061	-0.489197	-0.0452712	-0.340682	-0.569083	-1.92439	-1.78629	-0.124196	-1.10099	0.0702507	-0.209659	-0.182362	-0.393489	-0.178815	0.367917	-1.22093	-1.10976	-2.20901	-1.04294
CCNA_01038	glyoxalase family protein	-0.105825	0.10091	0.154995	0.0178593	0.0419847	-0.785993	0.669513	1.15019	0.133878	0.291896	-0.086819	-0.322148	-0.0279955	0.100644	-0.0840795	-0.514217	-1.81124	-0.162687	0.70834	-0.444952	-0.0529407	-0.0904904	0.0973868	0.00978121	-0.00906575	-0.350012	-0.639873	0.690503	0.0577185	-0.0604159
CCNA_01039	putative hexuronate transporter major facilitator superfamily	0.0670582	-0.00874026	0.261693	0.145648	0.116415	0.427088	-0.0608064	1.79001	1.02343	0.79493	0.194461	0.133862	0.0245624	0.231243	0.146032	0.962476	0.816818	0.12882	1.34433	0.813111	0.0228477	0.154409	0.227032	0.0945829	0.124718	0.146487	0.926817	1.64361	0.581586	0.824625
CCNA_01040	beta-xylosidase/alpha-L-arabinofuranosidase	-0.00570396	0.124785	0.0831128	-0.000563764	0.0504076	-0.0489711	1.0807	0.746589	-0.00485839	0.443366	0.0757673	0.0757396	0.065055	-0.00310163	0.0533651	0.645227	0.642525	0.540669	-0.0260165	0.450601	0.0495877	0.0713055	0.0311883	0.1099	0.0654953	0.440594	0.628532	0.274058	0.94777	0.572738
CCNA_01041	hypothetical protein	0.21736	-0.0550565	-0.156621	0.0056087	0.00282275	1.25008	-0.309123	-0.790349	0.0281772	0.0446964	-0.308032	-0.175651	-0.0430893	-0.353598	-0.220093	-1.32635	-0.946267	-0.197969	-1.51768	-0.997066	-0.286168	-0.106382	0.00598727	-0.25163	-0.159548	-1.23799	-0.522849	0.0352025	-1.74082	-0.866615
CCNA_01042	TonB-dependent receptor	0.05391	0.083059	-0.0161475	-0.0138389	0.0267456	0.480479	0.763792	-0.147528	-0.125293	0.242862	0.0625578	0.0704624	0.0244161	0.0241901	0.0454066	0.56394	0.626353	0.20942	0.216435	0.404037	0.0607995	0.0549879	0.0685692	0.0311219	0.0538696	0.545812	0.492639	0.619883	0.282825	0.48529
CCNA_01043	hypothetical protein	-0.186083	-0.852099	-0.176333	-0.312287	-0.3817	-0.448496	-1.84263	-0.380776	-0.645172	-0.829268	-0.743056	0.0337286	-0.717608	-0.497593	-0.481132	-1.25694	0.0769374	-1.4469	-0.797966	-0.856219	-1.30113	-0.857391	-0.283523	-0.573667	-0.753927	-2.13548	-1.84971	-0.568626	-0.632517	-1.29658
CCNA_01044	AcrR-family transcriptional regulator	-0.0706442	0.0875868	0.0168623	-0.0836709	-0.0124665	-0.476571	0.660519	0.1232	-0.588784	-0.070409	0.147891	0.140639	0.0253939	0.038622	0.0881365	1.04133	0.972062	0.180099	0.264203	0.614422	0.156615	0.043987	0.0487698	0.0734589	0.0807078	1.15695	0.330117	0.361947	0.548852	0.599467
CCNA_01045	conserved hypothetical cytosolic protein	0.539437	-0.0599414	-0.501544	-0.555636	-0.144421	1.1011	-0.142329	-1.06883	-1.09896	-0.302256	-0.285981	0.248841	0.0782783	0.0422782	0.020854	-0.494784	0.534309	0.188678	0.0736527	0.0754638	0.401579	0.0409578	0.109746	1.09618	0.412115	0.89427	0.105013	0.270873	1.85374	0.780974
CCNA_01046	peptide methionine sulfoxide reductase msrA	0.0147615	-0.00909302	-0.0208935	-0.102547	-0.0294429	0.116282	-0.0744706	-0.170258	-0.855399	-0.245962	-0.113151	-0.128128	-0.00787661	-0.0735036	-0.0806648	-0.890462	-1.02967	-0.0631448	-0.606788	-0.647515	-0.139416	-0.0177006	-0.0801473	-0.15622	-0.0983709	-1.14041	-0.14921	-0.677692	-1.28771	-0.813756
CCNA_01047	TonB-dependent receptor	0.0754182	0.0119165	-0.0539195	0.0460813	0.0198741	0.704008	0.11105	-0.50621	0.427408	0.184064	-0.0232275	0.00599343	-0.0229176	0.0216725	-0.00461982	-0.209993	0.0546076	-0.208626	0.198641	-0.0413427	0.0200402	-0.00965832	-0.0120915	0.0864509	0.0211853	0.184627	-0.0906846	-0.112012	0.804841	0.196693
CCNA_01048	hypothetical protein	-0.352761	-0.426067	-0.81714	0.291794	-0.326044	-0.448152	-0.566167	-0.926991	0.445039	-0.374068	-1.14657	0.488216	0.783914	-0.473848	-0.0870733	-1.06839	0.70151	1.26559	-0.538914	0.0899502	0.335234	0.0933101	-0.282637	-0.617149	-0.117811	0.508304	0.139183	-0.364507	-0.755733	-0.118188
CCNA_01049	hypothetical protein	0.103546	0.07238	-0.0128059	0.0345983	0.0494296	0.675243	0.412414	-0.0815237	0.221096	0.306807	0.16745	0.0621853	0.270763	-0.295701	0.0511742	1.12182	0.362067	1.3717	-1.58362	0.317992	-0.0213126	0.0178599	0.0962989	0.0902152	0.0457654	-0.119428	0.117859	0.622999	0.535543	0.289243
CCNA_01050	ABC transporter ATP-binding protein	0.0990464	0.0290212	0.0240362	0.0707626	0.0557166	0.717001	0.224884	0.192413	0.543498	0.419449	-0.0208255	-0.156536	0.199304	0.0858967	0.0269599	-0.137614	-1.16034	1.38974	0.640181	0.18299	-0.0480246	0.000251148	0.03148	0.155804	0.0348777	-0.359843	0.00198521	0.245203	1.20385	0.272798
CCNA_01051	TonB-dependent receptor	-0.00425165	-0.000538997	0.00597515	0.0149387	0.00403081	-0.0368518	-0.00474306	0.0529492	0.130584	0.0354845	-0.00934566	0.0225246	-0.0315616	0.0436239	0.00631029	-0.0809465	0.185737	-0.268849	0.378092	0.0535085	-0.0768733	-0.0712126	-0.0197459	-0.0521909	-0.0550057	-0.657706	-0.636064	-0.173182	-0.446956	-0.478477
CCNA_01052	SapC family protein	-0.126486	-0.255507	-0.086791	-0.134168	-0.150738	-0.960845	-1.80332	-0.553938	-0.898081	-1.05405	-0.138721	-0.189524	0.00777546	-0.0739262	-0.0985989	-0.904079	-1.17181	0.040547	-0.476864	-0.628052	-0.188504	-0.113524	-0.254527	-0.0270147	-0.145892	-1.28857	-0.760338	-1.53129	-0.192954	-0.943289
CCNA_01053	acetyltransferase	0.124386	0.0189147	0.0645979	0.0382354	0.0615335	1.00738	0.155989	0.537822	0.31015	0.502835	0.0556423	0.164902	0.067648	0.12027	0.102116	0.436511	1.33667	0.516045	0.960911	0.812534	0.132879	0.0840569	0.0748279	-0.0300796	0.0654211	1.02313	0.680081	0.617701	-0.24958	0.517833
CCNA_01054	tryptophan halogenase	-0.00853418	-0.040118	-0.0607321	0.082915	-0.00661731	-0.0736449	-0.34208	-0.524555	0.719132	-0.055287	-0.0158622	0.0311783	-0.0470134	-0.130245	-0.0404857	-0.137114	0.255007	-0.383538	-1.07791	-0.335889	-0.0257362	-0.0694316	-0.0508769	0.00514836	-0.0352241	-0.222978	-0.604894	-0.439172	0.0446032	-0.30561
CCNA_01055	GT1 family glyscosyl transferase	-1.53537	-1.563	-1.49678	-1.7228	-1.57949	-6.2431	-6.41819	-6.74326	-6.36245	-6.44175	-1.37912	-0.60214	-0.933496	-0.936667	-0.962855	-6.47242	-2.6525	-4.37522	-3.66441	-4.29114	-1.22169	-1.0221	-0.907679	-0.979132	-1.03265	-5.24374	-5.00731	-3.84247	-4.48115	-4.64367
CCNA_01056	methyltransferase	0.0792873	-0.45075	-0.799744	-0.761882	-0.483272	0.218964	-1.92773	-2.75623	-2.52153	-1.74663	-0.466282	-0.774673	-0.335563	-0.616178	-0.548174	-1.62433	-2.38835	-1.16345	-2.4142	-1.89758	-0.202019	-0.496962	-0.693116	-0.307387	-0.424871	-1.0348	-2.69351	-3.08949	-0.991933	-1.95243
CCNA_01057	hypothetical protein	0.268014	0.265373	0.371444	0.284018	0.297212	2.24124	2.19466	3.23337	2.38223	2.51288	0.140086	0.122735	0.0661344	0.141148	0.117526	1.13347	0.971953	0.51019	1.12754	0.935788	0.165509	0.231081	0.0941651	0.100284	0.14776	1.33726	1.9643	0.763949	0.861382	1.23172
CCNA_01058	helix-turn-helix transcriptional regulator	-1.26951	-1.26508	-0.93206	-1.38397	-1.21265	-2.98754	-2.70662	-2.38939	-3.57145	-2.91375	-0.356606	-0.75801	-0.781908	-0.437676	-0.58355	-1.04886	-2.60552	-1.77892	-0.824516	-1.56445	-0.604322	-0.485656	-0.744642	-0.0522949	-0.471729	-1.66113	-1.77264	-2.21961	-0.192533	-1.46148
CCNA_01059	S-layer protein rsaA	0.794863	0.649962	0.725275	0.678552	0.712163	3.49648	2.78089	3.49526	2.74413	3.12919	0.0733197	-0.103965	0.140653	-0.290468	-0.0451149	0.319126	-0.466065	0.623417	-1.2157	-0.184805	0.187891	-0.0317297	0.0188564	0.173573	0.0871476	0.944478	-0.135269	0.101904	0.63968	0.387698
CCNA_01060	type I protein secretion ATP-binding protein RsaD	-2.62456	-2.47582	-2.52846	-1.82971	-2.36464	-2.53009	-3.32115	-3.50385	-2.34972	-2.9262	-2.16073	-2.62484	-3.03185	-1.76019	-2.3944	-2.61296	-3.27551	-2.92272	-2.27905	-2.77256	-3.28129	-2.79728	-2.83367	-2.23775	-2.7875	-3.84264	-3.82356	-3.80118	-2.96318	-3.60764
CCNA_01061	type I secretion adaptor protein RsaE	-1.50208	-1.85815	-0.796235	-1.19078	-1.33681	-2.32752	-3.64907	-1.58441	-1.68933	-2.31258	-1.60284	-0.439374	-1.50851	-1.62913	-1.29496	-3.15549	-0.800667	-2.18425	-2.942	-2.2706	-0.609106	-0.530133	-0.373135	-1.32324	-0.708903	-1.4122	-0.913174	-0.871781	-2.4567	-1.41346
CCNA_01062	GDP-mannose 4 6 dehydratase	-1.48462	-0.858157	-0.962386	-1.15133	-1.11412	-5.08704	-3.08813	-3.96286	-3.5486	-3.92166	-0.798052	-0.766245	-0.931426	-0.57814	-0.768465	-3.14749	-2.86932	-3.01914	-2.10619	-2.78553	-0.512417	-0.676259	-0.914729	-0.913496	-0.754225	-2.29022	-3.01311	-3.61524	-3.01079	-2.98234
CCNA_01063	UDP-perosamine 4-acetyl transferase PerB	-0.15474	-0.514907	-0.765472	-0.554381	-0.497375	-0.267486	-0.882221	-1.13667	-0.914161	-0.800134	-1.03961	0.168624	-0.0136303	-0.807962	-0.423145	-1.51297	0.293432	-0.0342963	-1.23223	-0.621517	0.293123	0.00752858	-0.0633883	-0.0684856	0.0421945	0.492328	0.013956	-0.142324	-0.130114	0.0584614
CCNA_01064	perosamine synthetase PerA	-1.4751	-1.11531	-1.04957	-1.37434	-1.25358	-3.00241	-2.30963	-2.25385	-2.97652	-2.6356	-1.80895	-0.770566	-1.21259	-0.406104	-1.04955	-3.66753	-1.49825	-3.33753	-0.959777	-2.36577	-1.19357	-0.809968	-1.02913	-1.27577	-1.07711	-3.00755	-1.85172	-2.47591	-2.48313	-2.45458
CCNA_01065	glycosyltransferase	-2.26795	-1.57518	-2.41042	-1.41243	-1.91649	-5.25196	-4.17493	-5.26365	-3.75195	-4.61062	-1.69219	-1.32408	-1.02959	-1.51476	-1.39015	-4.28235	-3.4114	-2.34717	-4.22794	-3.56722	-0.943248	-1.38959	-1.18435	-0.983945	-1.12528	-2.54556	-3.62203	-3.33255	-2.76477	-3.06623
CCNA_01066	glycosyltransferase	-2.06488	-1.35418	-1.83686	-1.77748	-1.75835	-7.66375	-4.38885	-6.01119	-7.15749	-6.30532	-1.57191	-0.943745	-1.20317	-1.31003	-1.25721	-5.36302	-2.93626	-4.17879	-4.25239	-4.18261	-1.30133	-0.874107	-1.58054	-1.04473	-1.20018	-4.27614	-3.29745	-5.11086	-3.73738	-4.10546
CCNA_01067	type I secretion outer membrane protein RsaFa	-0.534981	-0.222597	-0.374166	-0.604206	-0.433987	-3.45088	-1.56296	-2.62074	-4.02517	-2.91494	-1.37649	-1.34047	-1.60575	-1.44203	-1.44119	-6.9601	-6.66722	-8.04435	-7.51768	-7.29734	-1.1047	-0.75973	-0.677789	-0.552029	-0.773562	-6.85025	-4.73095	-4.24848	-3.64593	-4.8689
CCNA_01068	glycosyltransferase	-0.243058	-0.0504151	-0.268398	-0.123126	-0.171249	-0.514743	-0.10861	-0.794073	-0.256498	-0.418481	-0.600341	-0.440424	-0.653104	-0.107055	-0.450231	-1.35904	-1.24417	-1.42225	-0.316355	-1.08545	-0.447048	-0.262629	-0.0405845	-0.679364	-0.357407	-1.06623	-0.732368	-0.0852485	-1.39212	-0.818993
CCNA_01069	methyltransferase	-0.0790428	0.00185358	-0.0350016	0.0510154	-0.0152939	-0.650779	0.0161363	-0.305085	0.436683	-0.125761	-0.0554825	-0.0590132	-0.000343666	-0.00440506	-0.0298111	-0.450275	-0.513018	-0.00287072	-0.0367136	-0.250719	0.0755781	0.0521857	0.00124448	-0.010901	0.0295268	0.629814	0.445549	0.0104967	-0.0948381	0.247755
CCNA_01070	hypothetical protein	0.554909	0.548712	0.58798	0.427428	0.529757	3.13869	3.41361	3.51234	2.52574	3.14759	-0.0500966	-0.0208347	0.103331	-0.114757	-0.0205893	-0.230417	-0.110629	0.449036	-0.601658	-0.123417	0.0521136	0.07556	0.0519755	0.12025	0.0749749	0.293345	0.451507	0.32962	0.747028	0.455375
CCNA_01071	alpha-ketoglutarate permease	-0.0296782	-0.0179364	0.0213546	-0.0556878	-0.020487	-0.259098	-0.157443	0.187679	-0.487517	-0.179095	-0.0830534	-0.0486399	0.0408188	-0.0232428	-0.0285293	-0.702383	-0.413542	0.354566	-0.191538	-0.238224	-0.0149213	-0.0295755	-0.0806902	-0.010901	-0.034022	-0.133391	-0.260435	-0.687899	-0.0964609	-0.294547
CCNA_01072	hypothetical protein	0.143672	-0.27201	-0.530943	0.0898906	-0.142348	0.572343	-1.51377	-1.87418	0.329992	-0.621404	-0.292478	-0.0844083	-0.15376	0.043637	-0.121752	-0.943813	-0.391391	-0.531034	0.216679	-0.41239	-0.0811118	-0.117561	-0.31188	0.303216	-0.0518344	-0.411987	-0.431339	-1.36529	1.38545	-0.205791
CCNA_01073	zinc-finger protein	-0.0271544	0.0133669	-0.137144	-0.0330351	-0.0459916	-0.158296	0.0752345	-0.643492	-0.177691	-0.226061	-0.55243	-0.177311	0.0471454	-0.37563	-0.264556	-2.81811	-0.903774	0.246158	-1.51136	-1.24677	-0.149886	-0.0776374	-0.116047	0.00912397	-0.0836115	-0.812706	-0.468091	-0.495725	0.0617847	-0.428684
CCNA_01075	beta/gamma crystallin family protein	0.126382	0.191078	0.0879115	0.0527237	0.114524	0.72444	1.25699	0.625956	0.344569	0.737988	0.118225	0.244664	0.0894476	0.109009	0.140337	0.661756	1.26928	0.499479	0.637583	0.767024	0.0261657	0.025768	0.148666	0.148921	0.0873801	0.162398	0.150177	1.00563	0.785142	0.525837
CCNA_01076	beta/gamma crystallin family protein	0.0134419	0.0993033	-0.0695453	0.0158309	0.0147577	0.09832	0.753077	-0.557338	0.126236	0.105074	-0.0350537	0.0507762	-0.0695963	0.0507953	-0.0007696	-0.262997	0.384775	-0.554395	0.405117	-0.00687483	-0.079757	-0.0680209	-0.123742	0.0222905	-0.0623073	-0.597291	-0.547437	-0.951814	0.176768	-0.479944
CCNA_01077	penicillin acylase	0.0750332	-0.0485008	-0.0161026	0.0223832	0.00820324	0.692034	-0.439385	-0.147431	0.201113	0.0765829	-0.0380044	-0.0872375	0.0179815	-0.0350691	-0.0355824	-0.341475	-0.780213	0.157107	-0.311281	-0.318966	-0.0842155	-0.0323201	-0.0051673	0.0224037	-0.0248248	-0.766257	-0.29735	-0.0470979	0.203356	-0.226837
CCNA_01078	methyltransferase	0.142849	-0.0197669	0.0479449	-0.0019403	0.0422716	1.1336	-0.161766	0.401969	-0.0157766	0.339507	0.0920561	-0.109115	0.0192414	-0.0555915	-0.0133523	0.701954	-0.846502	0.149361	-0.438234	-0.108355	0.00994077	0.090655	-0.0276779	0.020836	0.0234385	0.0809737	0.779847	-0.21727	0.17058	0.203533
CCNA_01080	hypothetical protein	0.0206003	-0.106048	-0.104659	0.103369	-0.0216843	0.123642	-0.672571	-0.647613	0.636937	-0.139902	-0.0698419	-0.155483	-0.112374	-0.131783	-0.117371	-0.327447	-0.830097	-0.638239	-0.622482	-0.604566	-0.261422	0.0763113	0.0416647	-0.0871157	-0.0576404	-1.60754	0.435548	0.209281	-0.516386	-0.369775
CCNA_01081	hypothetical protein	0.0496786	0.0377302	-0.0108309	0.024469	0.0252617	0.220133	0.201149	-0.0561534	0.118451	0.120895	0.0794251	0.0944131	-0.00610026	0.019481	0.0468048	0.343951	0.508813	-0.0316953	0.0901514	0.227805	0.0976589	-0.137887	0.16738	0.0657388	0.0482225	0.444516	-0.734701	0.795469	0.325631	0.207729
CCNA_01082	hypothetical protein	0.254998	0.179416	-0.0244527	0.0177861	0.106937	1.95079	1.3289	-0.182387	0.133753	0.807764	0.112542	0.13984	0.0735516	0.117075	0.110752	0.856082	1.05961	0.55428	0.893543	0.840878	0.0612934	0.0997236	0.103495	0.155703	0.105054	0.460172	0.744565	0.758573	1.13333	0.77416
CCNA_01083	HATPase superfamily protein	-0.0420238	0.00198633	0.0455108	0.0185417	0.00600374	-0.374489	0.0181581	0.417593	0.171711	0.0582432	-0.0232792	-0.026101	0.0283807	-0.0510616	-0.0180152	-0.207259	-0.23183	0.251686	-0.45091	-0.159578	0.00158301	0.0349955	-0.00127871	-0.0185644	0.00418384	0.0142828	0.320078	-0.0117944	-0.166607	0.0389899
CCNA_01084	hypothetical protein	-0.0308617	0.0474137	0.000878544	0.0290218	0.0116131	-0.265843	0.415814	0.00757532	0.247667	0.101303	-0.0242887	0.0291592	-0.0632888	0.0544958	-0.000980615	-0.195775	0.243466	-0.539172	0.463256	-0.00705627	0.0598572	-0.0713224	0.0781729	-0.0855661	-0.00471459	0.490028	-0.601209	0.670553	-0.734127	-0.043689
CCNA_01085	DNA-cytosine methyltransferase	-0.627906	-0.788544	-0.818483	-0.231769	-0.616675	-2.0307	-2.66909	-2.89246	-0.859371	-2.11291	-1.08595	-0.963549	-0.706405	-0.383335	-0.78481	-3.16732	-3.0304	-2.19725	-1.36425	-2.43981	-0.518473	-0.174123	-0.320205	-0.285077	-0.324469	-1.63897	-0.625211	-1.06201	-0.865638	-1.04796
CCNA_01086	GTP-binding protein lepA	-1.15702	-0.878356	-0.846495	-1.09185	-0.993429	-5.48925	-4.29295	-3.4712	-5.3357	-4.64727	-0.752876	-1.09035	-0.940028	-1.05407	-0.959331	-2.97413	-4.60034	-4.14032	-4.31876	-4.00839	-0.506466	-0.782207	-0.845594	-1.02067	-0.788734	-2.20649	-3.46966	-4.00544	-4.49655	-3.54453
CCNA_01087	cell envelope integrity protein EipA	-0.090487	-0.0184572	0.0468695	-0.0169945	-0.0197673	-0.715475	-0.153127	0.388148	-0.141769	-0.155556	-0.00535842	-0.0511615	-0.10254	-0.0337205	-0.0481952	-0.0427041	-0.39798	-0.810909	-0.275969	-0.38189	-0.0939664	-0.0481299	-0.193421	0.0179873	-0.0793825	-0.763381	-0.40204	-1.65021	0.147164	-0.667117
CCNA_01088	hypothetical protein	-0.194071	-0.0771468	-0.101482	0.144662	-0.0570093	-1.15664	-0.463904	-0.560814	0.912802	-0.31714	-0.273349	-0.1938	-0.00640468	0.0399918	-0.108391	-1.57118	-1.04123	-0.0365843	0.200783	-0.612051	-0.230744	0.0768793	-0.266004	-0.132663	-0.138133	-1.36445	0.498526	-1.84806	-0.707364	-0.855339
CCNA_01089	hypothetical protein	-0.024233	-0.0271346	0.083356	-0.0113208	0.0051669	-0.216179	-0.245206	0.757166	-0.101221	0.0486403	0.0576524	0.107774	-0.0191184	0.0726725	0.0547452	0.50379	0.912965	-0.168098	0.628702	0.46934	0.086697	0.0419242	0.139756	0.07803	0.0866018	0.746823	0.370745	1.22838	0.663691	0.75241
CCNA_01090	hypothetical protein	-0.00792999	0.0504819	0.0724291	-0.0576793	0.0143254	-0.0698848	0.451965	0.641598	-0.511338	0.128085	-0.0061331	-0.0467993	-0.0257854	-0.0236991	-0.0256042	-0.0540417	-0.406498	-0.221835	-0.203479	-0.221463	0.0643689	-0.0109843	-0.0667055	-0.0373899	-0.0126777	0.570156	-0.0974008	-0.596061	-0.330234	-0.113385
CCNA_01091	peptide methionine sulfoxide reductase	0.0639604	-0.0293136	0.0584771	-0.0393476	0.0134441	0.492485	-0.22782	0.467928	-0.31312	0.104868	0.089319	0.0830327	0.0561231	0.00469637	0.0582928	0.64721	0.630901	0.443681	0.0369189	0.439678	0.0621675	0.0476406	0.114808	0.030651	0.0638167	0.505942	0.389578	0.89841	0.23286	0.506698
CCNA_01094	hypothetical protein	-1.7452	0.191111	-0.23864	-0.368147	-0.540218	-1.86528	0.323561	-0.353799	-0.608784	-0.626076	-0.454832	0.0515584	-0.975243	-0.35317	-0.432922	-0.787234	0.062112	-1.44886	-0.462551	-0.659133	-0.950839	-0.437214	-0.143369	0.281863	-0.31239	-1.48115	-0.549171	-0.154624	0.669487	-0.378864
CCNA_01099	tetracycline resistance protein	-0.0597736	0.0130957	-0.0685099	0.0463444	-0.0172108	-0.451114	0.0978592	-0.508642	0.355558	-0.126585	0.0378739	0.114738	0.153989	-0.0789522	0.0569122	0.275639	0.777056	1.07394	-0.492412	0.408555	-0.00867597	0.124374	-0.0251293	0.0656887	0.0390643	-0.0654802	0.931382	-0.196894	0.484144	0.288288
CCNA_01100	acylamino-acid-releasing enzyme	0.117753	0.153647	0.141598	0.0775448	0.122636	0.943829	1.32527	1.19011	0.645887	1.02627	0.180162	0.206432	0.10751	0.14876	0.160716	1.47988	1.67742	0.830344	1.15221	1.28496	0.13314	0.159759	0.0932965	0.171822	0.139504	1.08876	1.30459	0.782116	1.44372	1.1548
CCNA_01102	hypothetical protein	-0.528648	-0.474268	-0.466036	-0.390213	-0.464791	-3.08936	-2.98543	-2.96308	-2.49777	-2.88391	-0.129011	-0.146819	-0.265035	-0.288672	-0.207384	-0.687853	-0.90454	-1.43607	-1.61371	-1.16054	-0.308214	-0.410866	-0.173936	-0.199364	-0.273095	-1.72378	-2.69304	-1.13785	-1.10345	-1.66453
CCNA_01103	ADP-heptose--LPS heptosyltransferase	-1.1801	-1.11559	-0.85626	-1.30109	-1.11326	-4.16811	-4.66371	-2.58353	-3.90854	-3.83097	-1.28059	-1.66472	-1.87083	-1.56534	-1.59537	-3.30466	-4.00153	-5.25716	-4.40921	-4.24314	-1.51139	-0.988852	-0.848464	-0.96629	-1.07875	-4.77644	-3.09179	-2.9556	-3.09055	-3.47859
CCNA_01105	alpha/beta hydrolase family protein	0.308904	0.285327	-0.00772171	0.113354	0.174966	2.095	1.8455	-0.0487562	0.646605	1.13459	-0.226585	0.00832344	-0.191711	0.108447	-0.0753813	-1.2369	0.0496071	-1.10535	0.651227	-0.410354	-0.0627553	0.0603387	0.0836744	0.128527	0.0524463	-0.397874	0.415418	0.440894	0.767931	0.306592
CCNA_01106	antitoxin protein parD2	0.232379	-0.0128102	0.178548	0.0335825	0.107925	0.862298	-0.0819447	0.905137	0.168453	0.463486	0.129766	-0.034806	-0.305897	0.177146	-0.00844774	0.559899	-0.140365	-1.30084	0.908493	0.00679654	0.184932	0.244402	0.107946	0.376937	0.228554	0.837008	1.09088	0.548166	1.97682	1.11322
CCNA_01107	toxin protein parE2	0.16676	0.0570377	0.334305	0.137264	0.173842	0.742225	0.255588	2.19919	0.778176	0.993795	-0.185599	-0.0313989	-0.0533248	0.10881	-0.0403782	-0.838289	-0.129295	-0.230137	0.483591	-0.178532	0.0404486	0.0570918	0.295823	0.00218704	0.0988876	0.168785	0.277844	1.47363	0.00882052	0.482271
CCNA_01108	nucleoside-diphosphate-sugar epimerase	0.123149	0.123502	0.154818	0.0346186	0.109022	1.02655	1.06165	1.29487	0.286281	0.91734	0.0172511	0.0815705	0.069287	-0.0199617	0.0370367	0.139038	0.673547	0.588048	-0.154672	0.31149	0.0441487	0.166725	0.0789923	0.236033	0.131475	0.369442	1.47924	0.67309	1.97699	1.12469
CCNA_01109	conserved hypothetical cytosolic protein	-0.00582291	-0.0488692	-0.00356561	-0.0867927	-0.0362626	-0.0484354	-0.408063	-0.0298493	-0.752435	-0.309696	0.0869381	0.0341039	0.0605894	0.0410565	0.055672	0.724718	0.278976	0.48408	0.34119	0.457241	-0.0803176	-0.0679624	-0.0769053	0.0287951	-0.0490975	-0.702711	-0.571224	-0.655241	0.239554	-0.422405
CCNA_01110	2-dehydro-3-deoxygluconokinase	0.0192712	0.0655357	-0.0858355	0.0192035	0.00454372	0.160908	0.553531	-0.728485	0.159701	0.0364139	-0.0720988	0.0466775	-0.0161081	0.111362	0.0174581	-0.590404	0.363562	-0.126442	0.928126	0.143711	-0.00439221	0.0327729	0.0680785	0.048583	0.0362605	-0.0345918	0.274472	0.576201	0.396442	0.303131
CCNA_01111	DnaA-related protein HdaB	-0.0614469	-0.317451	-0.214827	-0.00879887	-0.150631	-0.377916	-1.68178	-1.58278	-0.0474939	-0.922494	-0.115236	-0.0963462	0.0197514	-0.105146	-0.0742443	-0.697438	-0.506512	0.111516	-0.646039	-0.434618	-0.242924	-0.160838	-0.213364	-0.190649	-0.201944	-1.74825	-1.11762	-1.3777	-1.39335	-1.40923
CCNA_01113	rhodanese-related sulfurtransferase	0.0349087	-0.0396472	-0.0123518	0.0671292	0.0125097	0.262139	-0.296052	-0.0956863	0.487782	0.0895458	0.00065135	0.103161	0.0265327	0.0135017	0.0359616	0.00477078	0.760291	0.190735	0.0955303	0.262832	0.0410166	-0.108161	-0.0784801	-0.125029	-0.0676633	0.297232	-0.839324	-0.591815	-0.85394	-0.496962
CCNA_01115	two component sensor histidine kinase CckN	0.166303	0.0615825	0.104467	0.156758	0.122278	0.801905	0.351573	0.523639	0.980184	0.664325	0.252457	0.279496	0.256877	0.37911	0.291985	1.38906	1.67908	1.30914	2.06038	1.60942	0.139037	0.118805	0.300018	0.0173211	0.143795	0.711212	0.597782	1.90434	0.0999911	0.828331
CCNA_01117	flagellar motility protein FssA	-0.120634	-0.169834	-0.0378331	-0.292064	-0.155091	-0.829715	-1.25098	-0.2835	-2.14897	-1.12829	0.0131687	-0.088577	-0.362152	-0.22193	-0.164873	0.0920006	-0.659714	-2.4691	-1.53906	-1.14397	-0.0252673	-0.131509	-0.183028	-0.175351	-0.128789	-0.175561	-0.976946	-1.35584	-1.35949	-0.96696
CCNA_01118	hypothetical protein	-3.96452	-4.24953	-4.43252	-4.30976	-4.23908	-1.51412	-1.45249	-1.29047	-1.33178	-1.39721	-4.61004	-4.61487	-4.27884	-4.66169	-4.54136	-1.0729	-1.05905	-1.2283	-1.0547	-1.10373	-4.72419	-2.69001	-1.69595	-0.750513	-2.46517	-1.14537	-1.11566	-0.892822	-0.534654	-0.922126
CCNA_01119	hypothetical protein	-0.00544029	0.171134	-0.0113538	-0.0277489	0.0316478	-0.0406967	1.25643	-0.0758085	-0.195065	0.236216	0.115491	0.201631	0.0837516	-0.0233726	0.094375	0.812775	1.23131	0.587404	-0.150472	0.620253	0.145546	0.0471936	-0.0891452	0.0585785	0.0405433	0.991459	0.359567	-0.614474	0.421561	0.289528
CCNA_01121	MA superfamily peptidase	-0.0303564	-0.037456	-0.0268011	0.037867	-0.0141866	-0.265472	-0.339622	-0.242315	0.329648	-0.12944	-0.00477963	0.0273492	0.152324	0.113937	0.0722075	-0.0410028	0.232777	1.30578	1.00738	0.626235	-0.0139154	0.0013246	0.0321079	-0.00900202	0.00262876	-0.119175	0.0116944	0.288232	-0.0786816	0.0255173
CCNA_01122	MA superfamily peptidase	0.016385	0.0839389	0.0127664	0.0369178	0.037502	0.144319	0.749658	0.114628	0.330422	0.334757	-0.0152548	0.034086	-0.0349962	-0.0311365	-0.0118254	-0.128534	0.29472	-0.293272	-0.265561	-0.0981617	0.0613359	0.0498111	-0.0278862	0.0583823	0.0354108	0.526068	0.431195	-0.246906	0.516774	0.306783
CCNA_01123	peptide chain release factor RF-3	-0.4458	-0.764993	-0.702632	-0.16661	-0.520009	-1.522	-2.36865	-1.89613	-0.475593	-1.56559	-0.397684	-1.29866	-1.42066	-0.387935	-0.876236	-1.11365	-3.46168	-2.63102	-0.957033	-2.04084	-0.569712	-0.851146	-0.282845	-0.233085	-0.484197	-1.53326	-2.12066	-0.694207	-0.733599	-1.27043
CCNA_01124	histidinol-phosphate aminotransferase	0.0533542	-0.0257802	0.101307	-0.0181275	0.0276883	0.47014	-0.225055	0.90662	-0.159831	0.247969	0.100853	-0.0128403	0.0168859	0.133553	0.0596131	0.877397	-0.111511	0.151643	1.14438	0.515478	0.0455529	0.0742825	0.099736	0.0456686	0.06631	0.39334	0.654496	0.885487	0.397612	0.582734
CCNA_01125	Ribonuclease H-like superfamily	-0.0673455	0.0193874	-0.0441395	0.200897	0.0271998	-0.481569	0.140561	-0.316898	1.492	0.208524	0.122446	0.17496	0.154202	0.142779	0.148597	0.798761	1.21951	0.949106	0.991807	0.989797	0.0424408	0.0998615	0.189618	0.168266	0.125047	0.284432	0.694692	1.20741	1.12762	0.828539
CCNA_01128	hypothetical protein	0.221756	0.0666252	0.0168165	0.101273	0.101618	1.30756	0.442475	0.114934	0.594056	0.614757	0.178325	0.17127	-0.0748568	-0.150185	0.0311384	0.894082	0.85349	-0.408338	-0.882351	0.114221	0.120529	-0.0330297	0.0974707	0.151147	0.0840291	0.846228	-0.198225	0.523539	0.975591	0.536783
CCNA_01129	flagellar biosynthesis protein FliQ	-3.60484	-3.9583	-4.20666	-2.61841	-3.59705	-2.47412	-2.71671	-2.69791	-2.5039	-2.59816	-2.7778	-0.767614	-1.81513	-4.5131	-2.46841	-2.4006	-0.655087	-1.53539	-2.26377	-1.71371	-1.45893	-1.05624	-1.11588	-1.19494	-1.2065	-1.52719	-0.748658	-0.836911	-1.19018	-1.07573
CCNA_01130	flagellar biosynthesis protein FliR	-0.142265	-0.176382	-0.340564	0.191268	-0.116986	-0.247416	-0.379982	-0.701115	0.405324	-0.230797	-1.06421	-0.101618	-0.561099	-0.696114	-0.605761	-1.54564	-0.192914	-1.32671	-1.05079	-1.02901	0.0619334	0.351445	-0.157398	0.410192	0.166543	0.109925	0.990347	-0.302229	0.905748	0.425948
CCNA_01131	flagellar biosynthesis protein FlhB	-0.443237	-0.902246	-1.12464	-0.984296	-0.863604	-1.20706	-2.42661	-2.77271	-2.83191	-2.30957	-0.142092	-0.357825	-0.48903	-0.606526	-0.398868	-0.430405	-1.31448	-1.75387	-1.89438	-1.34828	-0.69618	-0.615719	-0.397516	-0.438344	-0.53694	-2.36586	-2.44338	-1.44152	-1.90299	-2.03844
CCNA_01132	sensory transduction histidine kinase/receiver protein CckA	0.499577	0.033811	0.136439	-0.828917	-0.0397727	0.613818	0.038502	0.151312	-0.692328	0.0278261	-0.353003	-0.218158	0.489567	-1.13013	-0.302931	-0.306542	-0.195233	0.546888	-0.79604	-0.187732	0.60287	0.00886126	-0.623676	-0.0513665	-0.0158278	0.72378	0.00964301	-0.547489	-0.0548864	0.0327619
CCNA_01133	hypothetical protein	0.0478514	0.125748	-0.0110935	0.0281425	0.0476621	0.391509	0.938782	-0.084835	0.22383	0.367322	0.0795025	0.113402	0.034284	-0.011565	0.0539058	0.578257	0.83296	0.245648	-0.0854938	0.392843	0.0421429	-0.0435352	0.00034643	0.0554393	0.0135984	0.320911	-0.361719	0.00272675	0.413029	0.0937369
CCNA_01134	LuxR-family transcriptional regulator	-0.10607	-0.150351	-0.00197082	-0.0452321	-0.0759061	-0.616175	-0.835128	-0.0132309	-0.309745	-0.44357	-0.0997249	0.0606127	0.00870465	0.202841	0.0431084	-0.592127	0.343514	0.0450194	1.15441	0.237703	-0.071966	0.0252933	-0.0549332	-0.171552	-0.0682895	-0.365482	0.160056	-0.289046	-0.971253	-0.366431
CCNA_01136	hypothetical protein	-0.0685001	-0.0136366	-0.0111161	0.0496885	-0.0108911	-0.568865	-0.116978	-0.0964404	0.431553	-0.0876825	-0.0122893	-0.0747674	-0.0115737	-0.0267836	-0.0313535	-0.0988774	-0.612641	-0.0990645	-0.21524	-0.256456	-0.073705	0.00469741	-0.00113707	-0.0896578	-0.0399506	-0.649739	0.0404148	-0.00959664	-0.766021	-0.346235
CCNA_01137	ribosomal-protein-alanine acetyltransferase	-0.191419	-0.0943868	-0.094741	-0.0665307	-0.11177	-1.316	-0.600796	-0.567768	-0.447093	-0.732915	-0.0306356	0.0149971	-0.0502421	-0.0920875	-0.039492	-0.201833	0.0947913	-0.355702	-0.613237	-0.268995	-0.0334886	-0.0630361	-0.222823	-0.138664	-0.114503	-0.205613	-0.405974	-1.54554	-0.909342	-0.766616
CCNA_01138	nuclear transport factor 2 family protein	0.037585	0.157076	0.0204468	0.025675	0.0601956	0.229604	1.07095	0.158404	0.175168	0.408531	0.140233	0.0479088	0.182554	0.147833	0.129632	0.86444	0.284005	1.02588	0.971516	0.786459	0.104314	0.0881406	0.253372	0.134044	0.144968	0.736538	0.591201	1.86848	0.926015	1.03056
CCNA_01139	conserved hypothetical cytosolic protein	-0.0170751	-0.010305	-0.0332532	-0.101878	-0.0406277	-0.156791	-0.092752	-0.301947	-0.923334	-0.368706	0.0507918	0.0663308	0.0772691	0.11001	0.0761004	0.445683	0.591583	0.669262	0.961491	0.667004	0.00255523	0.0309962	0.0415885	-0.0152782	0.0149654	0.0229745	0.28033	0.375486	-0.135697	0.135773
CCNA_01140	PAS-containing EAL phosphodiesterase	-0.202348	-0.237623	-0.309037	-0.130546	-0.219888	-1.31889	-1.60713	-2.40513	-0.934715	-1.56647	-0.348506	-0.31655	-0.596137	-0.352104	-0.403324	-2.38761	-2.14492	-3.69744	-2.16114	-2.59778	-0.406299	-0.32257	-0.388178	-0.304147	-0.355298	-2.50568	-2.36347	-2.92432	-2.15126	-2.48618
CCNA_01141	RecA protein	-0.244248	-0.4085	-0.314898	-0.506882	-0.368632	-1.33741	-2.63362	-2.21971	-3.26037	-2.36278	-0.543883	-0.320288	-0.270964	-0.279893	-0.353757	-3.49889	-1.86794	-1.5572	-1.65732	-2.14534	-0.406061	-0.337744	-0.202999	-0.236173	-0.295744	-2.90108	-2.26419	-1.40394	-1.64813	-2.05433
CCNA_01142	hypothetical protein	0.075695	0.0242664	0.140498	0.0704342	0.0777233	0.54724	0.190363	1.05641	0.532864	0.581721	0.125526	0.0134156	0.201705	0.0364341	0.0942702	0.801295	0.0931914	1.44907	0.261727	0.651322	0.0475155	0.164054	0.0595326	0.130806	0.100477	0.358391	1.30509	0.448929	0.950977	0.765848
CCNA_01143	endoribonuclease L-PSP	0.0604271	0.123941	0.129965	0.0933311	0.101916	0.431767	0.976678	1.0319	0.712903	0.788312	0.143929	0.126093	0.158519	0.162173	0.147678	0.943281	0.80226	1.18083	1.04669	0.993265	0.0295766	0.187276	0.179623	0.224142	0.155154	0.197928	1.41665	1.34047	1.73154	1.17164
CCNA_01144	cytochrome c oxidase polypeptide II	0.0260781	0.0662258	0.0400078	-0.0719112	0.0151001	0.137339	0.460857	0.236886	-0.443424	0.0979144	0.153577	-0.0568402	0.240031	-0.00123478	0.0838831	0.904589	-0.358098	1.19531	-0.00664567	0.43379	0.118281	0.324626	0.107283	0.0433437	0.148383	0.622143	1.96553	0.586903	0.230726	0.851325
CCNA_01145	monoamine oxidase	0.0493053	-0.0274161	-0.0379796	0.0349197	0.00470736	0.432011	-0.245014	-0.336015	0.306636	0.0394046	-0.0326656	0.0124752	-0.0842012	-0.0394468	-0.0359596	-0.272754	0.108942	-0.72668	-0.33982	-0.307578	-0.157632	-0.113357	-0.0257571	-0.0411875	-0.0844833	-1.35894	-0.996055	-0.222814	-0.368166	-0.736495
CCNA_01147	acetyltransferase	-0.0984491	-0.15816	-0.0786638	-0.00813882	-0.085853	-0.596325	-1.10315	-0.537911	-0.0587202	-0.574027	-0.0123902	-0.225914	-0.163114	-0.22847	-0.157472	-0.0766416	-1.1918	-0.850175	-1.46581	-0.896107	-0.181473	-0.109677	-0.304093	-0.179084	-0.193582	-1.17303	-0.625982	-1.87335	-1.21264	-1.22125
CCNA_01149	TonB-dependent outer membrane receptor	-0.060574	0.0293064	0.0137771	-0.0203103	-0.0094502	-0.549759	0.267854	0.124946	-0.186268	-0.0858067	-0.0496793	-0.143332	-0.0498198	-0.012876	-0.0639267	-0.443246	-1.26124	-0.45007	-0.113852	-0.567101	-0.0355914	-0.0783714	-0.0418783	-0.00114683	-0.039247	-0.322165	-0.707682	-0.385624	-0.0102802	-0.356438
CCNA_01151	DeoR-family transcriptional regulator	-0.158799	0.066246	0.0604506	-0.05766	-0.0224406	-1.19254	0.536942	0.435275	-0.431416	-0.162934	0.0509472	-0.118765	-0.00816816	0.0720495	-0.00098415	0.333782	-0.79471	-0.055711	0.475774	-0.0102162	-0.107427	-0.0776991	-0.116124	-0.192838	-0.123522	-0.726801	-0.523468	-0.791822	-1.2921	-0.833548
CCNA_01152	external DNA uptake/catabolism protein	0.106475	0.120392	0.0327177	-0.059247	0.0500845	0.794902	0.864072	0.214626	-0.389383	0.371054	0.148292	0.160733	0.121057	0.0448953	0.118744	1.05422	0.993862	0.82186	0.325802	0.798937	0.0705105	0.061545	0.143389	0.0138468	0.0723227	0.489301	0.416956	1.04965	0.108725	0.516159
CCNA_01153	chromate transport protein	0.128178	0.0886082	0.135733	0.186366	0.134721	0.840775	0.627559	0.863942	1.28182	0.903524	0.123845	0.00383352	0.0727906	-0.00777664	0.0481731	0.821108	0.026858	0.437095	-0.0439471	0.310279	0.0941364	0.139299	0.0742406	0.189448	0.124281	0.580742	1.00161	0.461969	1.31984	0.84104
CCNA_01154	hypothetical protein	-0.340825	0.0438059	0.343958	-0.102165	-0.0138065	-1.17935	0.150279	1.10499	-0.182989	-0.0267669	-0.25881	-0.259046	0.486959	-0.262547	-0.0733608	-0.792297	-0.682054	1.28237	-0.786771	-0.244688	-0.0373588	0.311963	0.00464306	0.359875	0.159781	-0.126741	1.23663	0.00919004	1.14516	0.56606
CCNA_01155	TonB-dependent outer membrane receptor	0.00571291	-0.0181039	-0.0381704	-0.0476872	-0.0245621	0.0537648	-0.169992	-0.35933	-0.449201	-0.231189	0.0972748	0.127022	0.0168666	0.0464788	0.0719105	0.908706	1.18	0.157768	0.428291	0.668692	0.107734	0.132446	0.070187	0.174067	0.121109	1.00841	1.23716	0.657456	1.64715	1.13754
CCNA_01156	sulfotransferase family protein	0.132067	0.241518	-0.00558198	0.0845777	0.113145	0.922498	1.58951	-0.03722	0.582617	0.764351	0.121027	0.10941	-0.00678666	0.0740795	0.0744324	0.891849	0.628071	-0.0457486	0.489436	0.490902	0.19154	0.0721815	0.138716	0.137765	0.135051	1.33439	0.497628	0.980844	0.925936	0.934699
CCNA_01157	protoporphyrinogen oxidase	0.319407	0.375167	0.336822	0.263889	0.323821	2.81891	3.31711	3.04231	2.32149	2.87495	0.104778	0.153975	0.140686	0.220758	0.155049	0.918261	1.33455	1.1725	1.94798	1.34332	0.156144	0.216868	0.207628	0.267648	0.212072	1.35935	1.90774	1.81559	2.36224	1.86123
CCNA_01158	hypothetical protein	0.0457593	0.0454719	0.230087	0.0163038	0.0844056	0.317044	0.342735	1.80608	0.117577	0.645858	0.121114	0.200866	0.166411	0.0623101	0.137675	0.791941	1.35034	1.17378	0.419262	0.93383	0.0438889	0.00758402	0.0217146	0.110003	0.0457976	0.306318	0.0536275	0.155356	0.816003	0.332826
CCNA_01159	transporter major facilitator superfamily	-0.101178	-0.13801	-0.000383634	0.000486109	-0.0597714	-0.803462	-1.07361	-0.00292748	0.00363955	-0.469089	0.101794	0.115412	-0.0354748	0.101828	0.0708899	0.739562	0.781313	-0.266164	0.729549	0.496065	-0.0395882	0.0758131	-0.00773087	-0.0769068	-0.0121032	-0.313155	0.554051	-0.056011	-0.613655	-0.107192
CCNA_01161	proton/sodium-glutamate symport protein	-0.343817	-0.332876	-0.235473	-0.373808	-0.321493	-2.34986	-2.36788	-1.64743	-2.4389	-2.20102	-0.217594	-0.279803	-0.0179038	-0.317222	-0.208131	-1.35285	-1.7691	-0.121712	-2.04218	-1.32146	-0.196062	-0.17506	-0.0156255	-0.151831	-0.134645	-1.30517	-1.2359	-0.100603	-0.929134	-0.892702
CCNA_01162	beta-D-glucoside glucohydrolase	-0.114328	-0.229609	-0.175295	-0.20163	-0.180215	-0.851037	-1.84672	-1.40881	-1.61379	-1.43009	-0.12234	-0.260506	-0.0870934	-0.137305	-0.151811	-0.885056	-1.81061	-0.632527	-0.990569	-1.07969	-0.0627679	-0.0473826	-0.0217022	0.014575	-0.0293194	-0.481749	-0.368157	-0.163011	0.114092	-0.224706
CCNA_01163	ice nucleation protein	0.0624959	0.134526	0.059029	0.114233	0.092571	0.473478	0.997897	0.425223	0.853876	0.687619	0.0426829	0.229457	0.112486	0.0570781	0.110426	0.324951	1.61376	0.721805	0.418941	0.769863	0.113377	-0.00948778	0.081891	0.162337	0.0870294	0.812489	-0.0665132	0.581096	1.17187	0.624736
CCNA_01164	O-linked N-acetylglucosamine transferase	0.705545	0.779935	0.771964	0.750645	0.752022	6.155	7.02289	6.97184	6.87654	6.75657	0.133462	0.141506	0.0722139	0.168004	0.128796	1.13833	1.25297	0.623543	1.41308	1.10698	0.386301	0.378556	0.397344	0.400591	0.390698	3.44521	3.40759	3.54134	3.61263	3.50169
CCNA_01165	FkbM methyltransferase family protein	0.0964788	0.116483	0.128978	0.0940594	0.109	0.776542	1.0152	1.11407	0.761239	0.916764	0.0345001	0.0741176	0.168468	0.210689	0.121944	0.264503	0.591704	1.33235	1.68375	0.968075	-0.000176528	0.114236	0.0652564	0.169723	0.0872597	-0.00152528	0.960087	0.528197	1.42775	0.728627
CCNA_01166	hydroxyacyl-ACP dehydratase HTD2	0.021266	0.154327	0.00123379	0.24785	0.106169	0.0832333	0.925184	0.00463476	1.33584	0.587222	0.234539	0.310064	0.196175	0.135251	0.219007	0.860426	1.03543	0.618806	0.540968	0.763907	0.326021	0.437358	0.399465	0.17465	0.334373	1.34812	1.60405	1.35407	0.682551	1.2472
CCNA_01167	acyl-CoA dehydrogenase	-0.0595992	0.0184212	0.0545972	-0.0158607	-0.000610394	-0.518041	0.158719	0.480214	-0.134958	-0.00351636	-0.0204878	0.058232	0.0516898	-0.107613	-0.00454487	-0.170539	0.481603	0.426495	-0.916568	-0.0447524	-0.0246285	-0.0246866	0.00896143	0.105169	0.0162038	-0.210239	-0.207525	0.077552	0.892851	0.13816
CCNA_01169	hypothetical protein	-0.00894772	-0.0179364	-0.258189	-0.0562675	-0.0853353	-0.0619779	-0.119964	-1.62946	-0.348712	-0.540029	0.0803306	-0.0420026	0.00498559	-0.0180142	0.00632483	0.524213	-0.22809	0.02794	-0.106252	0.0544526	-0.220257	0.0019971	-0.117976	-0.0480945	-0.0960827	-1.38399	0.0138259	-0.814607	-0.339076	-0.630961
CCNA_01170	TonB-dependent receptor	0.0670554	0.0935221	0.0499335	0.0751103	0.0714053	0.589983	0.824756	0.439702	0.656427	0.627717	0.140437	0.164492	0.0391688	0.100287	0.111096	1.16447	1.35942	0.328279	0.833944	0.921529	0.0811696	0.0754062	0.0436066	0.053198	0.0633451	0.652959	0.64112	0.378775	0.445878	0.529683
CCNA_01171	histidine phosphotransferase ShpA	-0.941084	-0.213371	-0.568977	0.103424	-0.405002	-1.18189	-0.198225	-0.638019	0.102974	-0.478791	0.43804	1.69671	1.32297	-0.230809	0.806726	0.470289	3.14377	1.34215	-0.349478	1.15168	0.619412	0.372902	0.170647	0.903392	0.516588	0.948947	0.309909	0.155884	1.03208	0.611705
CCNA_01172	AIM24 family protein	0.0255338	-0.0995685	-0.0737435	0.0103306	-0.0343619	0.134871	-0.569583	-0.433464	0.0582782	-0.202474	-0.0782372	0.145426	0.256436	-0.0736965	0.0624821	-0.417835	0.771718	1.23435	-0.419136	0.292273	-0.189529	-0.0532887	-0.230568	0.219978	-0.0633521	-0.85445	-0.284026	-1.52081	1.17563	-0.370915
CCNA_01173	chorismate mutase	0.00741406	0.158926	0.110048	0.0943671	0.0926889	0.043679	0.919729	0.647523	0.521153	0.533021	0.0364417	0.329013	-0.00885693	0.0087181	0.0913289	0.178672	1.72764	-0.0356885	0.0582158	0.48221	0.114757	0.0716265	0.0435891	0.338575	0.142137	0.785762	0.392476	0.258315	2.33814	0.943673
CCNA_01174	LysR-family transcriptional regulator	-0.320819	-0.334051	-0.210498	-0.579008	-0.361094	-1.57546	-1.77932	-1.28164	-2.5528	-1.79731	-0.194751	-0.331847	-0.523068	-0.651927	-0.425398	-0.913556	-1.66966	-2.46218	-3.24139	-2.0717	-0.128012	-0.607559	-0.229886	-0.381136	-0.336648	-0.729086	-3.15137	-1.22802	-2.05048	-1.78974
CCNA_01175	uroporphyrin-III C-methyltransferase	0.358433	0.283946	0.137038	0.225602	0.251255	1.76662	1.59164	0.758701	1.21322	1.33254	0.0964188	0.170522	0.302071	0.180595	0.187402	0.505411	0.768212	1.36989	0.832844	0.869089	0.174785	0.146265	0.231557	0.050909	0.150879	1.06441	0.765575	1.29099	0.27526	0.849058
CCNA_01176	hypothetical protein	-0.415904	0.33113	0.277746	0.529656	0.180657	-0.520895	0.530153	0.317663	1.22575	0.388169	-1.71941	0.149636	-0.211628	0.318346	-0.365763	-1.3819	0.247289	-0.301305	0.468852	-0.241766	1.10894	-0.290166	-0.287507	-0.15698	0.0935722	1.68835	-0.614156	-0.438662	-0.304873	0.0826636
CCNA_01177	sulfite reductase beta subunit	0.0694926	0.00490937	0.174299	0.201584	0.112571	0.504842	0.0353341	1.05472	1.29978	0.723667	-0.231114	-0.0917695	-0.208893	-0.29354	-0.206329	-1.26998	-0.504068	-1.08019	-1.67515	-1.13235	0.156855	0.0364286	0.270597	-0.0652528	0.099657	0.943026	0.247251	1.71215	-0.41344	0.622246
CCNA_01178	conserved hypothetical protein DUF934	-0.482968	0.101193	0.100356	-0.192135	-0.118389	-1.78229	0.419154	0.380156	-0.571526	-0.388625	-0.281431	-0.254926	-0.452832	-0.392422	-0.345403	-1.03404	-0.774269	-1.42235	-1.57026	-1.20023	-0.0328343	0.00144118	-0.319625	0.0786514	-0.0680916	-0.160954	0.00538473	-1.10117	0.322983	-0.233439
CCNA_01179	3'-phosphoadenosine 5'-phosphosulfate sulfotransferase	0.170601	0.371149	0.213408	0.0649072	0.205016	0.917451	2.19177	1.10305	0.341478	1.13844	0.126408	0.328057	0.350201	0.280567	0.271308	0.621064	1.7099	1.34814	1.1644	1.21088	0.209099	0.15715	0.298549	0.179653	0.211113	0.989278	0.744008	1.70614	1.10745	1.13672
CCNA_01180	penicillin acylase family protein	-0.151418	-0.119074	-0.0959227	-0.0949032	-0.115329	-1.34646	-1.06597	-0.863771	-0.846372	-1.03064	0.0450214	0.0763059	0.0701133	-0.0126526	0.044697	0.39611	0.675914	0.620023	-0.109869	0.395545	-0.0330037	-0.0264703	-0.0399795	0.0223682	-0.0192713	-0.29264	-0.240625	-0.355923	0.196247	-0.173235
CCNA_01181	hypothetical protein	0.0200862	0.08281	0.253134	0.172876	0.132227	0.134998	0.523325	1.858	1.20746	0.930946	-0.0319095	-0.00224506	0.0112019	-0.0397221	-0.0156687	-0.217507	-0.0141024	0.0681458	-0.272385	-0.108962	0.0768371	0.116967	-0.0197459	-0.20104	-0.00674542	0.557159	0.896241	-0.136962	-1.36272	-0.0115711
CCNA_01182	glutathione S-transferase	-0.0606118	0.164887	0.0387231	0.0477167	0.0476787	-0.405303	1.14497	0.261902	0.315738	0.329326	0.172788	0.0880715	0.0914898	0.240601	0.148237	1.04756	0.510303	0.596546	1.51411	0.91713	0.176059	0.0901471	0.0570625	0.0888301	0.103025	1.11561	0.571256	0.37232	0.546927	0.651529
CCNA_01183	zinc dependent phospholipase C/S1-P1 nuclease-family protein	-0.272869	-0.192555	-0.129197	-0.26065	-0.213818	-2.2966	-1.64954	-1.10029	-2.24513	-1.82289	-0.310474	-0.279219	-0.3072	-0.275867	-0.29319	-2.45249	-2.36655	-2.47646	-2.20061	-2.37403	-0.252582	-0.25739	-0.279374	-0.200404	-0.247438	-2.07822	-2.18935	-2.2919	-1.71474	-2.06855
CCNA_01184	MutT/nudix family hydrolase	0.274979	0.0344338	-0.00997695	0.111465	0.102725	0.741554	0.110992	-0.0311765	0.547318	0.342172	0.155973	0.286434	0.0768731	0.255658	0.193735	0.530754	0.952129	0.208913	1.38257	0.768592	0.316019	0.128264	0.139259	-0.0732308	0.127578	1.09665	0.575217	0.600371	-0.230793	0.510361
CCNA_01185	UrcA family protein	-0.296701	-0.133096	-0.021644	0.206943	-0.0611246	-1.56362	-0.712101	-0.0969045	1.20416	-0.292117	0.347632	0.069448	0.123926	-0.101478	0.109882	1.3738	0.339448	0.516321	-0.357821	0.467937	-0.364084	-0.131138	-0.0609557	0.107933	-0.112061	-1.99339	-0.935755	-0.31031	0.647154	-0.648074
CCNA_01186	hypothetical protein	-0.40827	-0.708015	-0.561877	0.209351	-0.367203	-0.474239	-0.799767	-0.630516	0.287471	-0.404262	0.967282	-0.286706	-0.205839	-0.170382	0.0760887	1.42981	-0.312192	-0.233396	-0.192654	0.172893	-0.281219	0.310118	-0.153705	-1.21298	-0.334447	-0.336329	0.44771	-0.189199	-1.15203	-0.307462
CCNA_01187	RNA polymerase ECF-type sigma factor	-0.107423	0.586907	0.109081	0.237544	0.206527	-0.270477	1.71726	0.283833	0.582646	0.578317	0.163215	-0.145873	0.157515	-0.187363	-0.00312655	0.501346	-0.41446	0.654975	-0.41222	0.0824102	-0.0983201	-0.336954	-0.0777354	-0.0166563	-0.132416	-0.359082	-1.0138	-0.198536	-0.0445392	-0.403989
CCNA_01188	FecR family protein	-0.149543	-0.0992294	0.137326	0.0215671	-0.0224699	-0.481283	-0.417822	0.7398	0.0842114	-0.0187734	-0.0256451	-0.482885	-0.34244	-0.209487	-0.265114	-0.107865	-2.8192	-1.30028	-0.761653	-1.24725	-0.2698	-0.356709	-0.028297	-0.0841593	-0.184741	-1.65874	-2.08267	-0.140451	-0.385135	-1.06675
CCNA_01189	TonB-dependent receptor	-0.0868241	-0.11489	-0.0647862	-0.161555	-0.107014	-0.768112	-1.01948	-0.575683	-1.41921	-0.945622	-0.0780956	-0.125922	0.0372236	-0.113371	-0.0700413	-0.662143	-1.07492	0.315519	-0.977375	-0.599731	-0.203584	-0.122	-0.079063	-0.0900795	-0.123682	-1.80206	-1.07986	-0.68222	-0.781499	-1.08641
CCNA_01190	hypothetical protein	0.00614697	0.0853678	-0.0356688	0.047797	0.0259107	0.039427	0.544663	-0.235575	0.30142	0.162484	0.250938	0.133363	0.0570813	0.0618338	0.125804	1.66561	0.91669	0.340038	0.409398	0.832933	0.0478932	0.0798508	0.0801152	0.120131	0.0819976	0.338705	0.503407	0.466483	0.81619	0.531196
CCNA_01191	transporter major facilitator superfamily SucD	0.0377553	-0.00603701	-0.0385552	-0.0407453	-0.0118955	0.317545	-0.0513112	-0.334879	-0.360048	-0.107173	0.0212391	0.00238699	0.0674737	0.0289736	0.0300183	0.170951	0.0189013	0.566872	0.241013	0.249434	-0.00819308	0.0334176	0.0361796	0.034824	0.024057	-0.0704618	0.290087	0.307398	0.297373	0.206099
CCNA_01192	fructokinase SucC	-0.0389433	0.0196346	-0.0478376	-0.0405607	-0.0269267	-0.290613	0.149393	-0.37277	-0.301941	-0.203983	-0.0209872	-0.0202467	-0.106366	0.136006	-0.00289835	-0.160578	-0.159471	-0.7922	0.971786	-0.0351158	-0.00550755	0.0947039	-0.0994664	0.0397038	0.00735844	-0.0421306	0.746339	-0.741648	0.315666	0.0695565
CCNA_01193	amylosucrase SucB	-0.0844186	0.0797873	0.0798688	0.0206494	0.0239717	-0.747803	0.731671	0.725635	0.185263	0.223691	0.0990113	0.0317715	-0.0137339	0.0989513	0.054	0.873871	0.278749	-0.118836	0.871744	0.476382	0.0621769	0.0844434	0.0354229	-0.0252951	0.039187	0.556228	0.755663	0.324484	-0.226453	0.352481
CCNA_01194	TonB-dependent receptor SucA	0.0181959	0.039033	0.0298998	0.0608636	0.0369981	0.157223	0.337897	0.261656	0.53791	0.323671	0.109228	0.107915	0.0953005	0.0767278	0.0972928	0.913898	0.869432	0.796758	0.634929	0.803754	0.105144	0.08168	0.0743334	0.0451789	0.0765841	0.880546	0.705671	0.641873	0.38938	0.654368
CCNA_01195	LacI-family transcriptional regulator SucR	-0.548072	-0.10927	-0.220496	-0.221906	-0.274936	-3.83271	-0.752881	-1.54126	-1.70097	-1.95696	-0.295291	-0.333705	-0.0972063	-0.27725	-0.250863	-2.05268	-2.3004	-0.618785	-1.8279	-1.69994	-0.502196	-0.369158	-0.386281	-0.377033	-0.408667	-3.49265	-2.56339	-2.62375	-2.54957	-2.80734
CCNA_01196	TonB-dependent receptor	0.209177	0.0817954	0.0969709	0.022485	0.102607	1.43985	0.613584	0.739948	0.165649	0.739757	0.248398	0.063634	0.143752	0.0443849	0.125042	1.6247	0.387475	1.00223	0.292981	0.826845	0.00553685	-0.0439608	0.0586361	0.144526	0.0411846	0.035332	-0.311413	0.401956	1.03577	0.29041
CCNA_01198	dTDP-4-dehydrorhamnose reductase	-0.448806	-0.409152	-0.555741	-0.262711	-0.419102	-2.64394	-2.45894	-3.633	-1.57341	-2.57732	-0.637215	-0.391534	-0.461298	-0.365803	-0.463963	-3.28351	-2.03514	-2.59295	-2.2107	-2.53057	-0.431928	-0.309143	-0.445758	-0.371749	-0.389644	-2.64394	-1.8843	-2.64796	-1.9978	-2.2935
CCNA_01199	glucose-1-phosphate thymidylyltransferase	-0.612903	-0.412582	-1.17335	-1.49709	-0.923981	-1.23332	-0.797596	-2.28175	-2.44092	-1.6884	-1.28186	-0.923394	-2.3873	-0.430854	-1.25585	-2.13727	-1.68502	-3.90872	-0.819518	-2.13763	-1.77255	-0.714842	-1.37244	-0.806072	-1.16648	-2.84274	-1.29341	-2.72702	-1.95661	-2.20494
CCNA_01200	TonB-dependent receptor	-0.0101175	-0.126035	0.0212965	-0.0847168	-0.0498931	-0.0915056	-1.16178	0.196884	-0.777891	-0.458572	0.0391826	-0.0545959	0.0181122	-0.00333835	-0.000159862	0.340933	-0.482351	0.160028	-0.0299281	-0.00282944	-0.00558646	0.0379225	-0.0110047	-0.0945587	-0.0183068	-0.0502661	0.346245	-0.0985829	-0.845374	-0.161994
CCNA_01201	hypothetical protein	0.142701	0.102448	0.103256	-0.0741045	0.0685751	0.988363	0.690008	0.714453	-0.546844	0.461495	0.0888087	0.0877655	0.0640759	-0.0258408	0.0537023	0.561141	0.498183	0.448457	-0.171632	0.334037	0.0294258	0.0187097	0.132284	-0.03014	0.0375698	0.19293	0.124696	0.937092	-0.194012	0.265177
CCNA_01202	membrane alanine aminopeptidase	0.0670481	0.00693245	0.120508	0.0587461	0.0633086	0.551387	0.0593761	1.02183	0.504104	0.534173	0.0832614	-0.00589871	0.0319819	-0.0114125	0.024483	0.664903	-0.0493281	0.264465	-0.0938064	0.196558	0.0749927	0.0108469	0.0503963	0.0987818	0.0587544	0.639914	0.0915239	0.430442	0.829833	0.497928
CCNA_01203	TonB-dependent receptor	0.00782204	-0.0831866	-0.199316	-0.111175	-0.0964639	0.0656902	-0.707254	-1.65516	-0.933084	-0.807452	-0.185511	0.0159355	-0.0666469	-0.211282	-0.111876	-1.44873	0.132566	-0.523093	-1.68385	-0.880779	-0.0751152	-0.0473523	-0.0197459	-0.0551688	-0.0493455	-0.641598	-0.398625	-0.154729	-0.463873	-0.414706
CCNA_01204	UDP-glucuronate decarboxylase family protein	0.550385	0.618967	0.698821	0.584177	0.613088	4.47073	5.11289	5.76152	4.6845	5.00741	0.0568347	0.164366	0.143935	0.101702	0.116709	0.452353	1.29226	1.08677	0.80448	0.908967	0.239814	0.337268	0.258643	0.300891	0.284154	2.02598	2.7959	2.03683	2.38793	2.31166
CCNA_01205	ABC transporter ATP-binding protein	0.213696	-0.0972239	-0.105193	-0.172614	-0.0403335	1.18479	-0.410755	-0.391563	-0.677001	-0.0736328	-0.136855	0.437963	0.33468	0.0135288	0.162329	-0.513076	1.92802	1.35023	0.0525775	0.704439	0.348493	0.24548	0.0987717	0.455026	0.286943	1.63898	0.811258	0.428825	1.90627	1.19633
CCNA_01206	ABC transporter permease protein	-0.19891	-0.0651567	-0.0391112	-0.153113	-0.114073	-1.47461	-0.492563	-0.288847	-1.03381	-0.822457	-0.0823729	-0.0631093	-0.0980084	-0.00446018	-0.0619877	-0.572747	-0.448137	-0.745036	-0.0331537	-0.449769	-0.00279777	-0.0281821	-0.0380879	-0.15661	-0.0564194	-0.0196132	-0.214701	-0.282727	-1.13483	-0.412967
CCNA_01207	two-component sensor histidine kinase	-0.0168399	-0.0223535	-0.00336365	-0.00774493	-0.0125755	-0.120848	-0.175046	-0.0261187	-0.05937	-0.0953456	0.0801363	-0.019178	0.0334757	0.216462	0.0777241	0.611471	-0.13381	0.238273	1.52858	0.56113	-0.154009	-0.0130629	-0.0922776	0.0607881	-0.0496404	-1.11968	-0.100718	-0.689361	0.453505	-0.364064
CCNA_01208	two-component response regulator	0.211405	0.264988	0.209366	-0.134551	0.137802	1.30301	1.54093	1.30018	-0.726365	0.85444	0.00630808	-0.0510149	0.122283	-0.10866	-0.0077708	0.0365887	-0.257646	0.503749	-0.589237	-0.0766363	0.0888196	0.000845279	0.0747121	0.00503276	0.0423524	0.47379	0.00488499	0.410567	0.0312117	0.230113
CCNA_01209	L-lactate dehydrogenase	0.000171519	0.0483765	0.110387	0.133769	0.073176	0.00117268	0.303194	0.677119	0.843046	0.456133	0.0209564	0.158532	0.290779	0.0849485	0.138804	0.12337	0.9493	1.74645	0.522071	0.835299	0.142484	0.16356	0.187134	0.0732733	0.141613	0.953617	1.02872	1.20487	0.425938	0.903285
CCNA_01210	nucleotidyltransferase family protein	-0.314003	-0.448787	-0.4103	-0.372267	-0.386339	-2.06804	-2.97335	-2.70221	-2.50421	-2.56195	-0.634753	-0.350704	-0.517922	-0.466674	-0.492513	-3.99097	-2.59436	-3.48584	-2.71397	-3.19628	0.156355	0.247898	0.18752	0.0423544	0.158532	0.971718	1.85876	1.12076	0.265434	1.05417
CCNA_01211	MobA-like NTP transferase domain protein	0.913025	0.181401	-0.354272	0.62743	0.341896	0.996695	0.170013	-0.269658	0.614957	0.378001	-0.275125	-0.187254	1.56268	0.0670635	0.291841	-0.190726	-0.132436	1.76189	0.0508667	0.372399	0.503439	-0.588379	1.13094	1.75987	0.701466	0.459947	-0.428834	1.2087	2.23028	0.867522
CCNA_01212	dATP pyrophosphohydrolase	-1.21584	-1.04188	-1.00575	-1.00197	-1.06636	-6.45202	-5.5323	-6.08991	-6.24227	-6.07913	-1.06532	-1.02091	-1.22138	-1.14902	-1.11416	-6.20246	-5.06618	-5.32775	-6.06236	-5.66468	-0.303446	-0.251279	-0.50993	-0.502008	-0.391666	-2.13568	-1.9186	-3.32724	-3.4882	-2.71743
CCNA_01213	YjgP/YjgQ family membrane permease	-1.42395	-2.09452	-1.4575	-1.80664	-1.69565	-4.13345	-3.65801	-2.88857	-3.69178	-3.59295	-1.40857	-1.15606	-1.09565	-1.25866	-1.22974	-2.95228	-2.66647	-2.14608	-4.27146	-3.00907	-0.522096	-0.887201	-0.9654	-0.763899	-0.784649	-2.11082	-3.65434	-2.02571	-1.79998	-2.39771
CCNA_01214	YjgP/YjgQ family membrane permease	-1.22118	-1.03555	-1.03907	-1.23905	-1.13371	-4.7436	-5.93816	-4.573	-5.88115	-5.28398	-1.2368	-0.807086	-0.853408	-0.810912	-0.927052	-6.07269	-3.53012	-4.12278	-4.04378	-4.44234	-0.4752	-0.580501	-0.653039	-0.601306	-0.577512	-2.64528	-3.62864	-3.4983	-3.92138	-3.4234
CCNA_01215	histidine triad (HIT) hydrolase	-0.450928	-0.66151	-0.302584	-0.633606	-0.512157	-2.36644	-2.85844	-1.33466	-3.48835	-2.51197	-0.580726	-0.327217	-0.529581	-0.665002	-0.525632	-2.71051	-1.44255	-2.70682	-2.97788	-2.45944	-0.346713	-0.27286	-0.256318	-0.342604	-0.304623	-1.86839	-1.44625	-1.35084	-1.88397	-1.63736
CCNA_01216	phosphohydrolase Icc family	-0.126021	-0.179131	0.0228037	0.0208434	-0.0653764	-0.746762	-1.177	0.135867	0.136624	-0.412819	0.299547	0.206305	0.191895	0.367821	0.266392	1.69981	1.11014	1.0213	1.94696	1.44455	0.306579	0.233631	0.277758	0.320697	0.284666	1.35758	1.18381	1.78229	1.80964	1.53333
CCNA_01217	phosphatidylglycerophosphate synthase	-0.643357	-0.607394	-0.519621	-0.620127	-0.597624	-5.00863	-5.02746	-4.31075	-5.10828	-4.86378	-0.959252	-0.647813	-0.824642	-0.771494	-0.8008	-6.97984	-4.99259	-6.47486	-5.7109	-6.03955	-0.0208482	-0.0223811	-0.0413154	-0.137165	-0.0554275	-0.166829	-0.176959	-0.337052	-1.11143	-0.448066
CCNA_01219	putative cytosolic protein	-1.8977	-1.12234	-0.561593	-1.23747	-1.20478	-1.01177	-0.740037	-0.40404	-0.7379	-0.723437	-0.965117	-2.36401	0.532185	-1.60389	-1.10021	-0.555493	-0.917368	0.470227	-0.774813	-0.444361	-0.101829	-0.229624	0.925859	-1.22412	-0.157428	-0.0806522	-0.18358	0.947843	-0.749437	-0.0164565
CCNA_01220	BioF-family ceramide biosynthesis protein CcbF	-1.24332	-1.00231	-1.01346	-1.09649	-1.08889	-10.6724	-8.87619	-8.87859	-9.50125	-9.48209	-1.21279	-1.07973	-0.982367	-1.10441	-1.09482	-10.1584	-9.19266	-8.36045	-9.10006	-9.20289	-0.547305	-0.521277	-0.574316	-0.676941	-0.57996	-5.02899	-4.74693	-5.12717	-5.94768	-5.21269
CCNA_01221	acyl carrier protein	-1.31272	-1.45176	-0.965499	-1.37747	-1.27686	-6.00946	-5.84598	-4.03926	-6.99972	-5.72361	-1.41723	-1.18898	-1.54301	-1.50753	-1.41419	-3.79678	-4.95602	-4.77558	-3.94846	-4.36921	-0.798862	-0.65213	-0.766936	-0.999833	-0.80444	-3.76662	-3.47301	-4.2062	-3.88999	-3.83396
CCNA_01222	NADH-ubiquinone oxidoreductase	-0.976518	-0.948551	-0.92569	-1.11808	-0.99221	-5.4727	-4.79535	-5.4033	-6.85955	-5.63273	-1.129	-1.00757	-0.971801	-1.12702	-1.05885	-6.51041	-5.58622	-6.43191	-6.32621	-6.21368	-0.93497	-0.989439	-0.908717	-1.05174	-0.971217	-4.82154	-4.92575	-4.71624	-4.86502	-4.83214
CCNA_01223	acyl-CoA synthetase	-1.25834	-1.13986	-1.02341	-1.04607	-1.11692	-9.62485	-9.12795	-7.81495	-8.8374	-8.85128	-1.18443	-1.07	-1.03046	-1.16185	-1.11169	-8.68675	-8.30959	-7.40053	-8.91919	-8.32901	-0.473383	-0.457534	-0.521153	-0.557592	-0.502416	-3.85585	-3.95759	-4.41849	-4.33767	-4.1424
CCNA_01224	O-antigen membrane transport protein	-1.55177	-1.13461	-1.24375	-1.65303	-1.39579	-3.92757	-3.79817	-4.53802	-5.09868	-4.34061	-2.04096	-1.72709	-1.68598	-1.7016	-1.78891	-4.67678	-3.98255	-3.8812	-3.76994	-4.07762	-1.47225	-1.87489	-1.3835	-1.84515	-1.64395	-4.57258	-5.05394	-3.75341	-5.27473	-4.66366
CCNA_01225	glycerophosphotransferase-related protein	-0.429547	-0.260847	-0.180879	-0.294949	-0.291556	-3.27779	-2.12491	-1.44304	-2.3528	-2.29963	-0.180929	-0.118945	-0.325457	-0.0784768	-0.175952	-1.3283	-0.866789	-2.34991	-0.607286	-1.28807	-0.200649	-0.17871	-0.298482	-0.18921	-0.216762	-1.54131	-1.37926	-2.40418	-1.37128	-1.67401
CCNA_01226	OstA family protein	-0.787967	-0.800024	-0.910478	-1.10524	-0.900928	-4.38849	-4.72039	-4.15994	-4.99483	-4.56591	-0.476772	-0.535726	-0.412537	-0.551245	-0.49407	-2.11181	-2.18445	-1.68008	-3.45662	-2.35824	-0.0426897	-0.0533306	0.00351882	-0.197629	-0.0725327	-0.246225	-0.300777	0.0164502	-1.36841	-0.47474
CCNA_01227	pyrimidine utilization protein A	0.0126591	0.181445	0.0574886	0.0758203	0.0818533	0.0620594	1.28868	0.292374	0.485935	0.532261	-0.000462765	0.172133	-0.13333	0.157773	0.0490283	-0.0024121	0.928804	-0.773067	0.78062	0.233486	0.210097	0.0864233	0.300633	-2.39e-05	0.149282	1.21439	0.594791	1.62114	-0.000142337	0.857545
CCNA_01228	pyrazinamidase/nicotinamidase	-0.408128	0.125109	0.00389319	-0.23503	-0.128539	-0.698187	0.426024	0.0151705	-0.758689	-0.25392	-0.0153388	-0.575669	-0.272865	-0.184743	-0.262154	-0.06967	-2.54612	-0.794958	-0.89147	-1.07555	-0.274775	0.0225032	0.168698	-0.0673302	-0.0377259	-0.780116	0.0764383	0.400606	-0.201714	-0.126196
CCNA_01229	2-hydroxychromene-2-carboxylate isomerase	0.0431381	-0.20321	-0.0130108	-0.129033	-0.0755288	0.335253	-1.55321	-0.101332	-0.958503	-0.569447	-0.0159519	-0.118872	-0.0117612	-0.0792508	-0.0564591	-0.118885	-0.807122	-0.0803111	-0.586327	-0.398161	-0.107116	-0.0383438	-0.113172	-0.129564	-0.097049	-0.797865	-0.309582	-0.867196	-1.02568	-0.750081
CCNA_01230	arylsulfatase family protein	-0.17579	-0.106192	-0.0586167	-0.0953419	-0.108985	-1.42454	-0.881453	-0.493453	-0.806169	-0.901403	-0.0315511	-0.124936	-0.120754	-0.068444	-0.0864212	-0.249968	-0.969138	-0.935001	-0.547514	-0.675405	-0.205464	-0.0718524	-0.114449	-0.160971	-0.138184	-1.66744	-0.607613	-0.968052	-1.30097	-1.13602
CCNA_01231	Sulfatase-modifying factor enzyme 1	0.0836029	0.0155198	-0.0950848	-0.0525358	-0.0121245	0.448417	0.0857628	-0.502299	-0.326099	-0.0735546	-0.125182	0.0247327	0.0794382	-0.145191	-0.0415503	-0.748325	0.105204	0.38979	-0.662765	-0.229024	-0.278982	-0.0504198	-0.0710464	-0.00921885	-0.102417	-1.69988	-0.320799	-0.392943	-0.0460808	-0.614925
CCNA_01232	hypothetical protein	-0.199775	-0.11564	-0.0269899	0.0177373	-0.0811668	-1.28021	-0.627515	-0.15876	0.109682	-0.489201	-0.0817682	0.165898	-0.0312203	-0.383295	-0.0825962	-0.565036	0.73231	-0.12867	-1.51155	-0.368238	-0.365625	0.0503898	-0.00566114	0.148729	-0.0430418	-1.88334	0.319724	-0.0259882	0.92121	-0.167099
CCNA_01233	haloalkane dehalogenase	0.085384	0.00942964	-0.0329105	0.0110429	0.0182365	0.598028	0.0547515	-0.191359	0.0656469	0.131767	0.00563817	0.0255903	0.112454	0.119498	0.0657951	0.029974	0.151202	0.66271	0.721194	0.39127	-0.288088	-0.12525	-0.0522715	-0.290447	-0.189014	-1.76841	-0.699379	-0.250062	-1.80468	-1.13063
CCNA_01234	metal-dependent hydrolase	-0.0488885	0.0467202	-0.103132	-0.104506	-0.0524515	-0.409439	0.399088	-0.875382	-0.877698	-0.440858	-0.148189	-0.0564963	-0.113834	-0.0132147	-0.0829335	-1.20511	-0.480185	-0.927655	-0.109209	-0.68054	-0.038262	-0.0483777	-0.0837194	-0.260884	-0.107811	-0.324143	-0.411707	-0.69515	-2.19102	-0.905506
CCNA_01235	AcrR-family transcriptional regulator	-0.479531	0.00687736	0.00933109	-0.0924618	-0.138946	-1.46548	0.0353478	0.0447911	-0.356077	-0.435355	-0.23046	-0.253247	-0.288408	-0.0727426	-0.211214	-0.959604	-0.862704	-1.08695	-0.267174	-0.794108	0.0766884	-0.310193	-0.488687	-0.0539928	-0.194046	0.267085	-1.19816	-1.87213	-0.278389	-0.7704
CCNA_01237	hypothetical protein	-0.279766	-0.528308	-0.288063	0.314949	-0.195297	-0.620142	-1.99712	-0.823612	0.743725	-0.674286	-0.0654581	-0.230368	-0.320694	-0.602723	-0.304811	-0.158525	-0.563638	-0.449691	-1.07679	-0.562161	-0.337326	-0.219976	0.306498	-0.0595649	-0.077592	-0.817907	-0.875124	1.07995	-0.211322	-0.206101
CCNA_01238	EF-hand domain protein	-0.015817	0.281541	0.303194	0.579215	0.287033	-0.0479122	0.915636	0.993411	1.55698	0.854528	0.338556	0.197501	0.371188	0.626996	0.38356	1.0407	0.402211	1.176	1.20427	0.955797	0.300374	0.598611	0.524169	0.513928	0.48427	0.933009	1.87678	1.33328	2.23441	1.59437
CCNA_01239	two-component sensor histidine kinase	-0.0882826	0.271236	0.116069	0.0254514	0.0811185	-0.408302	1.38803	0.749967	0.119247	0.462234	0.337591	0.169552	0.0253517	0.201274	0.183442	1.80572	0.70654	0.129115	1.14125	0.945657	0.140975	0.11115	0.135482	0.308972	0.174145	0.705221	0.657967	0.739603	1.33747	0.860065
CCNA_01240	two-component response regulator	-0.0934283	-0.0363592	-0.0724004	-0.0745364	-0.0691811	-0.623271	-0.275446	-0.53788	-0.537495	-0.493523	-0.0242621	0.114232	-0.0136303	0.12545	0.0504475	-0.172404	0.829412	-0.0892141	0.937493	0.376322	0.0468746	-0.0809413	-0.0760857	-0.0636009	-0.0434383	0.335334	-0.62683	-0.562986	-0.437153	-0.322909
CCNA_01241	Zn-dependent hydrolase glyoxalase II family	-0.314448	-0.275207	-0.296578	-0.316994	-0.300807	-2.22832	-1.78562	-2.02724	-2.33522	-2.0941	-0.0484617	-0.0221288	-0.0404949	-0.231532	-0.0856544	-0.29284	-0.173137	-0.265539	-1.43969	-0.542801	-0.308306	-0.0771952	-0.0197459	-0.0626636	-0.116978	-2.13528	-0.491268	-0.132225	-0.402741	-0.790379
CCNA_01242	amino acid permease	-0.146868	-0.0746342	-0.110691	-0.204293	-0.134122	-1.22245	-0.635574	-0.963256	-1.73269	-1.13849	0.0489832	0.0461359	0.0345711	0.175969	0.0764148	0.390106	0.385312	0.297313	1.49955	0.643069	0.0591423	0.116455	0.121718	0.235715	0.133258	0.507704	1.02527	1.0706	2.03957	1.16079
CCNA_01243	ATP-dependent helicase hrpB	0.0105808	-0.0159805	0.00251698	-0.104883	-0.0269414	0.0752383	-0.123269	0.0199859	-0.819171	-0.211804	0.0525929	-0.146049	-0.0857653	0.0747176	-0.026126	0.373085	-1.16759	-0.639054	0.572642	-0.215228	0.0167846	-0.114363	-0.0661034	0.0275212	-0.0340401	0.13251	-0.875076	-0.505704	0.223472	-0.2562
CCNA_01244	hypothetical protein	-0.0968698	-0.189291	-0.023841	0.102404	-0.0518995	-0.462715	-0.911018	-0.126295	0.485838	-0.253548	-0.195155	-0.0325937	-0.0283634	-0.0866341	-0.0856867	-0.891616	-0.17213	-0.132573	-0.426407	-0.405682	-0.209373	-0.0116157	-0.103123	-0.19914	-0.130813	-1.18072	-0.0557318	-0.516283	-0.764724	-0.629365
CCNA_01245	23S rRNA methyltransferase	-0.271004	-0.726762	-0.539192	-0.541177	-0.519534	-1.40763	-3.58748	-2.44579	-2.46387	-2.47619	-0.453149	-0.281325	-0.0343319	-0.139053	-0.226964	-2.06938	-1.51703	-0.153679	-0.632363	-1.09311	-0.234334	-0.29241	-0.645657	-0.377332	-0.387433	-1.37836	-1.4584	-3.57116	-2.08705	-2.12374
CCNA_01246	methyltransferase	-0.195944	-0.334818	-0.335909	-0.438655	-0.326331	-0.906656	-1.70777	-1.50277	-1.98832	-1.52638	0.107083	0.225589	0.0705005	0.14438	0.136888	0.544634	0.979414	0.312137	0.69899	0.633794	-0.163462	-0.305669	-0.137704	-0.0693972	-0.169058	-0.746649	-1.70151	-0.552806	-0.289416	-0.822594
CCNA_01247	CESA-like glycosyltransferase	-0.0358051	-0.0527565	-0.0786528	-0.0256459	-0.0482151	-0.268939	-0.42983	-0.633259	-0.204663	-0.384173	-0.0686502	-0.0751775	0.100272	0.0139075	-0.00741208	-0.514055	-0.526026	0.708918	0.0976517	-0.0583778	0.0697823	-0.0898842	-0.00865163	-0.0917151	-0.0301172	0.50808	-0.699677	-0.0649969	-0.680135	-0.234182
CCNA_01248	TetR-family transcriptional regulator	0.488769	0.331798	0.465568	0.504684	0.447705	3.44993	2.2215	3.51317	3.29507	3.11992	-0.0868778	0.196175	-0.0475537	-0.00553504	0.0140521	-0.489935	1.19452	-0.321285	-0.0393221	0.0859954	0.0763944	0.10833	0.0386979	0.117202	0.0851561	0.494595	0.729453	0.263316	0.726108	0.553368
CCNA_01249	ABC-transporter substrate binding protein	-0.285812	-0.641815	-0.459387	-0.537887	-0.481225	-1.98434	-4.32099	-3.31635	-3.94055	-3.39056	-0.462723	-0.311306	-0.468835	-0.410976	-0.41346	-2.93853	-2.02847	-2.95918	-2.67043	-2.64915	-0.35841	-0.191494	-0.381409	-0.300338	-0.307913	-2.50789	-1.34233	-2.55912	-2.10913	-2.12962
CCNA_01250	FecCD-family transporter protein	-0.412843	-0.49553	-0.205811	-0.31654	-0.357681	-1.94653	-2.51819	-1.16683	-1.532	-1.79089	-0.217023	-0.219018	-0.430851	-0.525294	-0.348047	-1.03764	-0.991233	-1.81112	-2.45082	-1.57271	-0.15768	-0.244599	-0.147548	-0.281075	-0.207726	-0.724189	-1.23066	-0.786474	-1.1616	-0.97573
CCNA_01251	FepC-type transporter protein	-0.995729	-0.045744	-0.895439	-0.331497	-0.567102	-1.88218	-0.0945555	-2.25566	-0.835563	-1.26699	-0.369583	-0.578673	-0.573893	-1.67489	-0.799259	-0.709484	-0.856335	-0.902281	-1.95994	-1.10701	-0.785746	-0.421815	-0.660313	-0.251115	-0.529747	-2.10084	-1.14353	-1.68621	-0.556566	-1.37179
CCNA_01252	soluble lytic murein transglycosylase SdpA	-0.107552	0.0116717	-0.0182055	-0.0617719	-0.0439644	-0.963707	0.105467	-0.164032	-0.551873	-0.393536	-0.208634	-0.16159	-0.210792	-0.173434	-0.188612	-1.76887	-1.42672	-1.82202	-1.51242	-1.63251	-0.0136821	-0.0193346	-0.0214268	0.0492485	-0.00129874	-0.12368	-0.173931	-0.193074	0.435679	-0.0137514
CCNA_01255	hypothetical protein	0.207054	0.0343582	0.288947	0.0461145	0.144118	0.611301	0.124339	0.581721	0.131798	0.36229	0.0739332	0.030769	-0.468189	-0.0214248	-0.0962278	0.236606	0.0844066	-1.00944	-0.0470533	-0.183869	-0.199866	0.381221	-0.362591	0.0400221	-0.0353036	-0.546246	1.33065	-1.01881	0.0796179	-0.0386969
CCNA_01256	hypothetical protein	-0.0389818	-0.119572	-0.104545	-0.0230652	-0.071541	-0.254448	-0.824141	-0.660746	-0.145053	-0.471097	-0.0263236	0.0958193	-0.0835842	-0.160869	-0.0437394	-0.162366	0.63464	-0.466415	-0.962407	-0.239137	-0.12395	-0.0958911	-0.262835	-0.0676079	-0.137571	-0.815663	-0.647385	-1.6415	-0.40728	-0.877956
CCNA_01257	hypothetical protein	0.00817991	-0.186068	-0.0222701	-0.119894	-0.080013	0.0548958	-1.27532	-0.152594	-0.792794	-0.541452	-0.0615372	-0.187763	-0.0259964	-0.0317529	-0.0767623	-0.407151	-1.22819	-0.166026	-0.209329	-0.502673	-0.176447	-0.135548	-0.137303	-0.239623	-0.17223	-1.3281	-0.943058	-0.968861	-1.65606	-1.22402
CCNA_01258	hypothetical protein	0.0900901	-0.0145141	0.149864	0.235498	0.115235	0.439749	-0.0691859	0.946358	1.35059	0.666877	0.023759	0.0807278	0.310312	-0.0282628	0.0966341	0.12303	0.392272	1.10678	-0.136723	0.371339	0.041112	0.176916	0.116367	0.302156	0.159138	0.174266	1.0122	0.693938	1.5118	0.848049
CCNA_01259	class II aldolase and Adducin protein	0.0150397	0.0509457	-0.0221141	-0.0423194	0.000387968	0.121536	0.417868	-0.172757	-0.344804	0.00546083	0.162141	-0.118858	-0.0181345	0.0440311	0.0172948	1.31867	-0.847722	-0.137175	0.337328	0.167776	0.0102933	-0.0256218	-0.109415	0.0211832	-0.0258901	0.0794077	-0.206426	-0.913454	0.173162	-0.216828
CCNA_01260	hypothetical protein	-0.109105	-0.129688	-0.0211739	-0.0335002	-0.0733669	-0.724161	-1.00298	-0.158685	-0.240513	-0.531586	-0.147787	-0.127039	-0.172818	0.00699102	-0.110163	-1.04127	-0.915147	-1.13794	0.0448146	-0.762387	-0.0299288	-0.106535	-0.0134817	-0.0651852	-0.0537826	-0.217238	-0.749353	-0.0921183	-0.426561	-0.371317
CCNA_01261	periplasmic multidrug efflux lipoprotein precursor	0.0265137	-0.11661	0.0430836	-0.0872842	-0.0335742	0.186013	-0.881312	0.327586	-0.584015	-0.237932	-0.187628	-0.0554462	0.0447756	-0.0111911	-0.0523725	-1.29287	-0.376664	0.298799	-0.074594	-0.361333	-0.175375	-0.0372442	-0.272276	-0.218644	-0.175885	-1.28663	-0.269803	-1.87559	-1.52727	-1.23982
CCNA_01262	cation/multidrug efflux pump AcrB family	0.000435692	0.157561	0.10452	0.0209146	0.0708578	0.00374689	1.3849	0.901345	0.175782	0.616444	0.0889221	0.0839346	0.0839564	0.12093	0.0944358	0.738492	0.712026	0.694992	1.00988	0.788848	0.0743363	0.106516	-0.00840369	0.0470995	0.054887	0.651857	0.931006	-0.0732675	0.394807	0.4761
CCNA_01263	pyruvate dehydrogenase E1 component	-0.0863385	-0.15582	-0.0532826	-0.0380633	-0.0833762	-0.718875	-1.28559	-0.451877	-0.321222	-0.694392	-0.123237	-0.0234396	-0.0816116	-0.0259043	-0.0635481	-1.02279	-0.193031	-0.654905	-0.214574	-0.521324	-0.105307	-0.0910083	-0.14969	-0.019033	-0.0912595	-0.893959	-0.775284	-1.24507	-0.149819	-0.766033
CCNA_01266	NTF2 superfamily protein	-0.13124	-0.431373	-0.528016	-0.233591	-0.331055	-0.675711	-2.94729	-2.36073	-1.09905	-1.7707	-0.223036	-0.413334	-0.190043	-0.122076	-0.237122	-1.14397	-2.11224	-0.897028	-0.715506	-1.21719	-0.310287	-0.345221	-0.189792	-0.328107	-0.293352	-1.8688	-1.88705	-0.873465	-1.71621	-1.58638
CCNA_01267	NTF2 superfamily protein	0.0345635	-0.0662549	-0.155509	-0.0586337	-0.0614586	0.222517	-0.462539	-1.14936	-0.389582	-0.444741	-0.0309142	0.0213184	-0.211905	-0.11312	-0.0836552	-0.192834	0.131381	-1.30863	-0.735295	-0.526345	-0.341484	-0.240996	-0.159683	-0.16785	-0.227504	-2.14835	-1.67221	-0.971977	-1.20867	-1.5003
CCNA_01268	cytochrome c	-0.199067	-0.559272	-0.278059	-0.319201	-0.3389	-1.15298	-3.14451	-1.31486	-1.57842	-1.79769	-0.448407	-0.0594351	-0.594077	-0.262898	-0.341204	-2.02307	-0.245294	-2.91751	-1.13626	-1.58053	-0.317178	-0.612768	-0.382147	-0.43694	-0.437258	-1.50277	-2.78559	-1.64959	-1.9379	-1.96896
CCNA_01269	GcrA superfamily protein	0.247583	0.247864	-0.20617	-0.524554	-0.0588191	1.33794	1.17444	-1.0734	-2.47227	-0.258322	0.133009	-0.562402	0.0546929	-0.122651	-0.124338	0.809101	-2.16969	0.259688	-0.47703	-0.394482	-0.396117	-0.0882944	0.0786475	-0.490931	-0.224174	-1.78479	-0.547299	0.365131	-2.31934	-1.07157
CCNA_01271	MarR-family transcriptional regulator	0.105965	0.114437	0.00637942	0.17854	0.10133	0.689043	0.73504	0.0430338	0.909855	0.594243	0.193079	0.182641	0.0466464	0.0681874	0.122638	0.957917	0.932504	0.272653	0.285326	0.6121	-0.0341894	0.0436021	0.0384223	0.13693	0.0461911	-0.182543	0.250602	0.257844	0.63972	0.241406
CCNA_01272	peptidyl-tRNA hydrolase family protein ArfB	0.143055	0.0984835	0.167891	0.0674742	0.119226	0.614743	0.410381	0.813385	0.388231	0.556685	0.146441	0.397572	-0.0360869	0.526097	0.258506	0.808464	1.9869	-0.172307	2.69032	1.32834	0.0662609	-0.0251378	-0.0517346	0.291119	0.0701268	0.361158	-0.13514	-0.288893	1.35928	0.324103
CCNA_01273	YaiI-family protein	-0.0260626	0.308882	0.0412656	0.185656	0.127435	-0.113095	1.26018	0.148344	0.830823	0.531563	-0.0207748	0.166952	-0.215005	0.335157	0.0665822	-0.0701797	0.534723	-0.790549	1.02155	0.173887	0.227596	0.23181	0.120166	0.220155	0.199932	0.877164	0.783751	0.493572	0.775437	0.732481
CCNA_01274	piperideine-6-carboxylate dehydrogenase	-0.119625	0.0649341	0.176323	0.193665	0.0788244	-0.993421	0.492765	1.46023	1.59434	0.638479	0.185115	0.0782031	-0.0886328	0.0830078	0.0644233	1.34306	0.603229	-0.694205	0.666565	0.479663	0.169634	0.0711559	0.0818102	0.0973986	0.105	1.36739	0.600495	0.663351	0.770951	0.850546
CCNA_01275	bifunctional 5 10-methylene-tetrahydrofolate dehydrogenase/ 5 10-methylene-tetrahydrofolate cyclohydrolase	-1.28377	-0.78471	-1.12693	-1.03698	-1.0581	-2.36341	-1.30371	-2.13728	-1.9288	-1.9333	-0.857174	-0.666484	-0.590575	-1.34768	-0.865478	-1.43345	-1.41019	-0.959883	-2.24067	-1.51105	-1.6919	-0.804463	-0.821085	-0.966562	-1.071	-2.69842	-1.6415	-1.15208	-1.12923	-1.65531
CCNA_01276	cytochrome c5	0.44638	-0.0867063	0.743757	0.26364	0.341768	0.922608	-0.283388	3.37027	0.712418	1.18048	0.697654	0.147136	0.671789	0.292214	0.452198	1.7602	0.239987	1.19642	0.984459	1.04527	0.275474	0.447089	0.891546	0.614924	0.557258	0.790552	1.8786	2.34959	1.38903	1.60194
CCNA_01277	FAD-linked oxidoreductase	-0.0498369	-0.199557	-0.20815	-0.099433	-0.139244	-0.319156	-1.23739	-1.45411	-0.652482	-0.915784	-0.0368177	-0.00868789	-0.277996	0.0936543	-0.0574618	-0.231395	-0.054846	-1.60124	0.542385	-0.336273	0.0787973	-0.0388883	-0.0788973	0.028161	-0.00270682	0.479352	-0.238654	-0.466005	0.157013	-0.0170734
CCNA_01278	hypothetical protein	0.364666	0.379372	0.142765	0.16123	0.262008	2.01503	1.70853	0.746697	1.05478	1.38126	0.307756	0.0354957	-0.0673554	0.298677	0.143643	1.5174	0.200366	-0.284426	1.23324	0.666646	0.276354	0.0278378	-0.210888	0.103972	0.0493189	1.19691	0.122246	-1.1137	0.5259	0.182838
CCNA_01279	inorganic polyphosphate/ATP-NAD kinase	-0.591573	-0.969762	-0.408286	-1.15758	-0.781799	-2.50963	-3.76103	-2.22818	-3.95913	-3.11449	0.0640865	-0.219022	-0.302261	0.369387	-0.0219522	0.237358	-0.867802	-1.01122	1.55079	-0.022721	-0.397995	-0.311373	-0.410667	-0.361266	-0.370325	-1.49827	-1.2852	-1.51422	-1.34355	-1.41031
CCNA_01280	cell development regulator SpmY	-1.45972	-1.60086	-1.4684	-0.871293	-1.35007	-3.36994	-3.71871	-3.34515	-2.13932	-3.14328	-0.315214	-0.396502	-0.610622	-0.520274	-0.460653	-1.28245	-1.34721	-2.57244	-1.89645	-1.77464	-1.07353	-0.877599	-1.12104	-1.19444	-1.06665	-3.63055	-2.9041	-3.15138	-3.14997	-3.209
CCNA_01281	glycerol kinase	0.0604454	-0.118514	-0.0899818	-0.109765	-0.0644538	0.430444	-0.907654	-0.647461	-0.814919	-0.484898	-0.158465	-0.10354	0.159979	0.0626767	-0.00983739	-1.07325	-0.714656	1.11811	0.436744	-0.0582621	-0.198275	-0.113953	-0.280699	-0.132098	-0.181256	-1.3876	-0.887772	-2.00131	-0.913905	-1.29765
CCNA_01282	gluconolactonase	-0.000566894	0.106833	-0.0274427	0.192335	0.0677897	-0.00416108	0.822073	-0.201479	1.57958	0.549004	0.195968	0.0635031	-0.0136303	0.140986	0.0967067	1.52714	0.444144	-0.0985092	1.10012	0.743225	-0.019417	0.102273	0.154167	0.11981	0.0892082	-0.1487	0.781451	1.18856	0.922212	0.685882
CCNA_01283	NADP-dependent aldose oxidoreductase	-0.0179566	-0.0946571	-0.090293	0.0953781	-0.0268822	-0.141422	-0.75087	-0.725022	0.767494	-0.212455	-0.0848174	-0.0159891	-0.0644495	0.0490293	-0.0290567	-0.655564	-0.124622	-0.487259	0.363299	-0.226036	0.0620938	-0.0623765	0.0924424	0.0261053	0.0295662	0.48062	-0.499579	0.724625	0.208563	0.228557
CCNA_01284	dienelactone hydrolase family protein	0.0160547	-0.0896347	-0.0409004	0.122879	0.00209969	0.0715216	-0.461153	-0.209293	0.713947	0.0287556	-0.0190538	0.05294	-0.0672542	-0.277848	-0.077804	-0.102265	0.247488	-0.386982	-1.40531	-0.411768	-0.0649496	-0.203651	-0.0279907	-0.0771815	-0.0934432	-0.323155	-1.38169	-0.145185	-0.467746	-0.579445
CCNA_01285	proline iminopeptidase	-0.190896	0.0402571	-0.122602	0.175012	-0.0245573	-1.31538	0.277117	-0.853479	1.12774	-0.191	-0.0538538	-0.065311	-0.0386249	-0.0257124	-0.0458755	-0.334261	-0.419996	-0.241584	-0.15499	-0.287708	-0.175104	-0.133686	-0.0942389	0.0991793	-0.0759622	-1.10183	-0.913249	-0.643508	0.700273	-0.48958
CCNA_01286	hypothetical protein	-0.264336	-0.124778	-0.38677	0.0830859	-0.1732	-1.08721	-0.500977	-1.71563	0.432966	-0.717713	-0.0842796	-0.207199	0.0395232	-0.0684608	-0.080104	-0.357114	-1.07446	0.191198	-0.308607	-0.387246	0.0357761	-0.111467	-0.144211	0.0165359	-0.0508415	0.176993	-0.424052	-0.759625	0.0770287	-0.232414
CCNA_01287	epoxide hydrolase	-0.00584419	0.0267247	0.0167048	0.0566207	0.0235515	-0.0487324	0.225845	0.143311	0.479022	0.199861	0.0534867	0.0451538	0.00301099	0.0501205	0.037943	0.418669	0.35167	0.0240165	0.398943	0.298325	0.0641585	0.0194371	0.00590728	-0.0238642	0.0164097	0.521598	0.159679	0.049272	-0.192815	0.134433
CCNA_01288	multidrug resistance transporter Bcr family	0.0567764	0.0796582	0.0731073	0.118866	0.0821018	0.450579	0.630172	0.612679	0.97436	0.666947	0.0260415	0.00102786	0.147755	-0.0975145	0.0193276	0.211583	0.00767402	1.20775	-0.753533	0.168368	0.0122486	0.0861299	0.0170268	0.0165601	0.0329914	0.0966585	0.734359	0.135344	0.134052	0.275103
CCNA_01289	hypothetical protein	-0.433905	-0.353612	-0.138576	-0.0877557	-0.253462	-1.21867	-1.09285	-0.563907	-0.310822	-0.796562	-0.0251189	-0.00708175	-0.0957698	0.447331	0.0798402	-0.0567025	-0.0295726	-0.313199	1.41961	0.255034	-0.336311	-0.510166	-0.113727	-0.194582	-0.288696	-1.59164	-1.70547	-0.429916	-0.869356	-1.1491
CCNA_01290	hypothetical protein	-0.0560372	0.00238602	-0.00435877	-0.0314026	-0.0223531	-0.441329	0.0191742	-0.0335526	-0.228635	-0.171086	-0.0608823	0.0384733	-0.0562954	-0.0608672	-0.0348929	-0.447269	0.253229	-0.406825	-0.39561	-0.249119	-0.0898318	-0.112534	0.0752554	-0.0857852	-0.0532238	-0.663416	-0.866083	0.56034	-0.610499	-0.394914
CCNA_01291	phosphotransferase family protein	0.0157398	-0.0167239	-0.221801	-0.272273	-0.123764	0.0853829	-0.0971518	-1.33638	-1.26706	-0.653802	0.127721	-0.181888	0.179581	-0.110714	0.00367514	0.640715	-0.842981	1.05638	-0.565213	0.0722241	-0.133296	0.0562684	-0.172747	-0.0539197	-0.0759235	-0.883318	0.293089	-1.04989	-0.313999	-0.488529
CCNA_01292	hypothetical protein	0.00288419	0.115087	0.458004	0.284556	0.215133	0.0162503	0.672212	2.38227	1.25808	1.0822	0.452081	0.465265	0.379126	0.148149	0.361155	2.2414	2.5283	1.79267	0.572542	1.78373	0.230568	0.245647	0.251112	0.239626	0.241738	1.02507	1.08261	1.14902	1.10494	1.09041
CCNA_01294	transposase	-1.65367	0.215988	-0.0715568	-0.71688	-0.55653	-1.24727	0.29335	-0.0847253	-0.698636	-0.43432	-0.173213	0.359254	-1.01326	-1.25054	-0.51944	-0.179572	0.424626	-0.839067	-0.962172	-0.389046	-0.410196	0.593789	0.446275	0.169653	0.19988	-0.435834	0.837016	0.591978	0.219521	0.30317
CCNA_01295	TerC-family membrane protein	-0.0141837	0.3271	0.00936038	0.0731852	0.0988655	-0.086116	1.99621	0.0550911	0.470272	0.608865	-1.70348	-1.68443	-1.73318	-1.70265	-1.70594	-5.9019	-6.55387	-6.52806	-6.34055	-6.33109	-0.659563	-0.667593	-0.67053	-0.506393	-0.62602	-4.23314	-3.89898	-3.8954	-2.75364	-3.69529
CCNA_01296	stalk-specific protein X	-0.0106255	0.00710347	0.0307905	-0.0587701	-0.00787542	-0.0739373	0.0435568	0.220494	-0.396254	-0.0515353	0.0863915	-0.182704	-0.164509	0.129927	-0.0327235	0.591384	-1.05191	-1.07561	0.822605	-0.178382	0.105375	0.122332	-0.00619319	-0.0853118	0.0340506	0.679787	0.848081	-0.0429391	-0.577247	0.22692
CCNA_01297	23S rRNA Gm2251 methyltransferase	-0.823116	-0.771588	-0.052777	-1.56338	-0.802716	-0.877061	-0.987432	-0.0618376	-1.76964	-0.923992	0.907362	-0.237032	0.85227	0.06682	0.397355	1.63071	-0.191098	1.6669	0.0804114	0.796729	0.535128	0.158318	-0.415069	-0.958923	-0.170137	0.584793	0.267581	-0.589102	-0.966995	-0.175931
CCNA_01298	translation elongation factor Tu (EF-TU)	-1.49374	-3.02613	-3.17187	-3.07946	-2.6928	-0.980278	-1.45694	-1.30106	-1.34062	-1.26972	-3.35863	-3.37687	-3.03463	-3.39674	-3.29172	-1.10154	-1.0921	-1.22738	-1.08303	-1.12601	-1.92262	-3.50669	-3.26579	-3.24521	-2.98508	-1.0166	-1.20939	-1.25138	-1.31174	-1.19728
CCNA_01299	OmdA-family protein	0.060588	-0.0775374	-0.0924079	0.0657767	-0.0108952	0.49514	-0.66006	-0.754189	0.533333	-0.0964439	0.00892703	-0.0387905	0.0788675	-0.12465	-0.0189116	0.0682037	-0.305286	0.613272	-0.956455	-0.145066	-0.0402697	0.00358305	0.0870663	-0.045526	0.00121342	-0.313125	0.0281359	0.687514	-0.374853	0.00691796
CCNA_01300	formate dehydrogenase accessory protein fdhD	0.472691	-0.942383	-0.0618392	0.144136	-0.0968488	0.840029	-1.72402	-0.0748105	0.322834	-0.158992	-0.0516459	-0.105328	-1.02566	-0.847016	-0.507412	-0.0710603	-0.171929	-1.02331	-1.36622	-0.658131	0.221243	-0.0845708	0.528177	0.258041	0.230723	0.364468	-0.163774	0.644193	0.469548	0.328609
CCNA_01301	NAD-dependent formate dehydrogenase alpha subunit	-0.0442377	-0.0111633	0.038671	0.021299	0.00114225	-0.384898	-0.0954242	0.341431	0.187651	0.0121899	0.0650224	-0.00409817	-0.0057893	-0.0909489	-0.00895349	0.562501	-0.0335075	-0.0469082	-0.748202	-0.0665291	0.0212325	0.0472964	0.0730175	0.0294672	0.0427534	0.180637	0.40327	0.638363	0.252944	0.368804
CCNA_01302	acetyltransferase domain protein	-0.0184778	0.0345913	0.205448	0.100568	0.0805325	-0.146795	0.27985	1.6847	0.826654	0.661103	0.146196	-0.0519735	-0.0483714	-0.0297847	0.00401653	1.09013	-0.382443	-0.360317	-0.228961	0.0296027	0.0907476	0.135759	0.15412	0.0589699	0.109899	0.69233	1.12782	1.31112	0.471726	0.900749
CCNA_01303	hypothetical protein	-0.155775	0.151851	-0.103547	-0.237667	-0.0862844	-0.854139	0.863823	-0.568387	-1.29486	-0.463392	0.0476785	0.0799344	-0.26249	0.0879206	-0.0117392	0.256891	0.373973	-1.29256	0.39762	-0.0660202	0.101553	0.148485	0.263746	0.120187	0.158493	0.566751	0.843525	1.7048	0.706897	0.955493
CCNA_01326	protein translocase subunit secY	-1.00159	-0.164112	0.128224	-1.53497	-0.643111	-1.1196	-0.249883	0.200288	-1.46084	-0.657508	0.388966	-0.232808	0.617757	0.507154	0.320267	0.58261	-0.297086	1.00984	0.780112	0.518869	0.232217	-0.420396	-1.16018	-0.0120689	-0.340107	0.364165	-0.582603	-1.23767	-0.0185831	-0.368674
CCNA_01335	ABC-type multidrug transport system ATPase component	-0.00223283	0.0962699	0.293861	0.0734219	0.11533	-0.0115112	0.619066	1.13251	0.394496	0.533641	0.38907	0.0378238	-0.160998	0.293405	0.139825	1.57548	0.141147	-0.834903	1.15092	0.50816	0.392337	0.212111	0.359899	-0.0141747	0.237543	1.71401	0.990264	1.51826	-0.0577381	1.0412
CCNA_01336	phosphodiesterase I/nucleotide pyrophosphatase	0.00595093	0.0245953	0.121076	0.241226	0.0982121	0.0423914	0.199132	0.910408	1.72598	0.719478	0.156288	0.178146	0.139584	0.145136	0.154788	1.02769	1.20621	0.976941	0.894332	1.02629	0.233515	0.0718036	0.198391	0.119685	0.155849	1.68263	0.516629	1.41391	0.79587	1.10226
CCNA_01337	GMC family oxidoreductase	0.144404	0.0904078	0.0445713	0.0202549	0.0749095	1.20202	0.74274	0.370864	0.164642	0.620066	0.064278	-0.00948609	-0.0302069	-0.108027	-0.0208605	0.4958	-0.0771453	-0.245191	-0.832563	-0.164775	0.00305749	0.00872259	-0.0472328	0.00404876	-0.00785099	0.0262379	0.0739532	-0.384812	0.0329174	-0.0629259
CCNA_01338	glyoxalase family protein	0.0744336	0.0686704	0.122754	0.309471	0.143832	0.499177	0.587526	0.907099	2.46895	1.11569	0.202106	0.0577463	0.169282	0.00432717	0.108365	1.52404	0.38866	1.12223	0.0303337	0.766315	0.0113884	0.135017	0.276432	0.0300904	0.113232	0.0784591	0.993591	1.88194	0.231003	0.796248
CCNA_01339	ArsR-family transcriptional regulator	-0.12487	0.0946	0.0138084	0.12916	0.0281746	-0.717699	0.536443	0.0769914	0.870015	0.191438	-0.013638	0.220909	0.136983	0.0698977	0.103538	-0.0644921	1.1173	0.708007	0.358345	0.529791	0.232522	-0.156319	0.0367479	-0.136004	-0.00576351	1.34529	-0.971486	0.192601	-0.834006	-0.0669009
CCNA_01340	major facilitator superfamily transporter	0.259623	0.179566	0.143625	0.204255	0.196767	1.76404	1.30061	1.09651	1.33449	1.37391	0.138571	0.0993422	0.213377	0.076983	0.132068	0.857865	0.644781	1.6158	0.507276	0.90643	0.20209	0.266541	0.0471568	0.263247	0.194759	1.34199	1.70865	0.335339	1.68136	1.26683
CCNA_01341	DegP/HtrA-family serine protease	-0.009565	-0.00357649	0.0275988	0.103294	0.0294379	-0.0682408	-0.0255085	0.210865	0.771389	0.222126	0.0259802	0.0948943	0.0982418	0.091373	0.0776224	0.165074	0.664214	0.640946	0.600728	0.517741	0.0621421	-0.0142988	0.0596328	0.0610976	0.0421434	0.441965	-0.0974419	0.450379	0.480879	0.318945
CCNA_01342	recombination factor protein RarA	-0.0237571	-0.00348725	0.0546122	-0.097046	-0.0174195	-0.168377	-0.0256181	0.408879	-0.796727	-0.145461	-0.00861125	-0.114355	-0.00379665	0.0274772	-0.0248213	-0.0627311	-0.802264	-0.0264803	0.189733	-0.175435	-0.20905	0.109784	0.0354646	0.0126809	-0.0127802	-1.58005	0.849487	0.261064	0.0930627	-0.0941089
CCNA_01343	ribosomal large subunit pseudouridine synthase C	0.075783	0.0208486	0.00891224	-0.023544	0.0205	0.571129	0.160991	0.0682936	-0.175757	0.156164	0.0771689	0.0169823	0.0416109	0.184154	0.079979	0.600715	0.118096	0.301116	1.36771	0.59691	0.0392056	-0.0314701	-0.00980695	0.118054	0.0289956	0.295191	-0.235113	-0.0726992	0.913085	0.225116
CCNA_01344	hypothetical protein	0.132148	0.0291919	0.0537713	0.120126	0.0838092	0.88224	0.177928	0.385233	0.725942	0.542836	0.1191	-0.0575059	0.22422	0.116543	0.100589	0.691934	-0.368447	1.37343	0.632235	0.582288	-0.0436461	0.0963686	0.0334373	-0.0123302	0.0184574	-0.284896	0.647564	0.211508	-0.0772662	0.124228
CCNA_01345	short chain dehydrogenase	0.05744	0.0685801	0.0665152	-0.0770568	0.0288696	0.261938	0.355395	0.46563	-0.370998	0.177991	-0.272782	-0.256988	-0.570206	-0.0151985	-0.278794	-1.37327	-1.06837	-2.22697	-0.0689843	-1.1844	-0.549753	-0.0200057	0.0604681	0.250698	-0.064648	-2.2985	-0.117689	0.358801	1.2534	-0.200997
CCNA_01346	outer membrane protein	0.0647305	-0.209033	0.0324164	0.118082	0.00154902	0.397501	-1.26091	0.217368	0.788361	0.0355789	0.178752	-0.0117377	-0.0196921	-0.0339408	0.0283452	1.09367	-0.0614296	-0.124769	-0.193746	0.178431	0.0706263	-0.0846657	-0.0472294	0.145449	0.021045	0.46259	-0.47623	-0.306429	0.961018	0.160237
CCNA_01347	hypothetical protein	0.0657465	-0.0382721	0.20251	0.173565	0.100887	0.419828	-0.262493	1.4286	1.16799	0.688481	0.203029	0.161717	0.0516137	0.180885	0.149311	1.24946	0.988379	0.262534	1.18699	0.921839	-0.0162557	-0.00539237	0.246168	0.0291883	0.0634271	-0.10911	-0.0349136	1.62028	0.159716	0.408993
CCNA_01348	hypothetical protein	0.0267147	0.166262	-0.0115317	0.115085	0.0741327	0.171744	1.19244	-0.0761036	0.757672	0.511439	0.0933607	-0.0188794	0.140111	0.184929	0.0998804	0.578924	-0.124181	0.808532	1.11244	0.593929	0.190675	0.111445	0.107878	0.17017	0.145042	1.33476	0.867315	0.720005	1.03078	0.988215
CCNA_01351	two-component response regulator protein	-0.17704	-0.119084	-0.0278733	0.0271711	-0.0742065	-0.962914	-0.643169	-0.15052	0.169532	-0.396768	-0.325102	0.170943	-0.187715	-0.0527563	-0.0986577	-1.77768	0.961002	-1.00912	-0.317972	-0.535942	-0.0968333	0.0217715	0.023094	0.0888553	0.0092219	-0.59956	0.121448	0.146219	0.571382	0.0598721
CCNA_01352	two component sensor histidine kinase	0.01852	-0.0447266	-0.036413	-0.0101072	-0.0181817	0.0990925	-0.288416	-0.197214	-0.0554378	-0.110494	-0.068066	0.119848	-0.0121973	-0.111612	-0.0180068	-0.370872	0.54741	-0.0579811	-0.521848	-0.100823	-0.0715911	0.252312	0.0575763	-0.010901	0.056849	-0.396284	1.2741	0.270458	-0.0609836	0.271822
CCNA_01353	myo-inositol-hexaphosphate 3-phosphohydrolase	-0.0375318	-0.0124555	0.0307395	-0.00757785	-0.00670642	-0.344476	-0.115388	0.284818	-0.0693551	-0.0611004	-0.013114	-0.103669	0.0478703	-0.0226534	-0.0228916	-0.120017	-0.934617	0.430233	-0.205968	-0.207592	0.00248158	0.0385439	0.0329938	0.0351042	0.0272809	0.0225363	0.354334	0.304155	0.322267	0.250823
CCNA_01354	myo-inositol 2-dehydrogenase IdhA	-0.360273	0.00271568	-0.183092	-0.156374	-0.174256	-1.70366	0.0129632	-0.771984	-0.781924	-0.811152	0.251308	0.152687	0.14341	-0.148694	0.0996775	1.27594	0.782933	0.700481	-0.671502	0.521964	-0.254564	-0.147594	-0.215646	0.0639967	-0.138452	-1.13334	-0.735693	-1.35172	0.318295	-0.725613
CCNA_01355	transcriptional regulator IolR	0.0889212	-0.0241476	0.0993137	0.158168	0.0805638	0.718818	-0.20624	0.812586	1.26579	0.647739	-0.0453403	-0.162605	-0.0970199	0.0279608	-0.0692511	-0.361118	-1.25791	-0.749955	0.228464	-0.535129	-0.122939	-0.128378	-0.155575	-0.0358487	-0.110685	-0.985613	-1.05459	-1.20895	-0.281894	-0.882763
CCNA_01356	5-dehydro-2-deoxygluconokinase IolC	-0.0779033	0.0400576	0.0343926	0.118005	0.028638	-0.523566	0.235518	0.237276	0.747509	0.174184	0.146986	-0.0988761	0.0161698	-0.0811839	-0.00422592	0.851695	-0.559309	0.0961933	-0.370428	0.00453793	-0.123284	-0.311314	-0.0830829	-0.0378039	-0.138871	-0.728658	-1.99075	-0.485128	-0.210735	-0.853817
CCNA_01357	myo-inositol catabolism protein IolD	0.168921	0.0136795	-0.0831478	-0.0508468	0.0121514	1.10307	0.104203	-0.599504	-0.400665	0.0517763	-0.102072	0.0183395	0.168215	0.29648	0.0952406	-0.694166	0.11093	1.07453	1.90454	0.598957	-0.0462435	0.0948921	-0.0268403	0.0356459	0.0143635	-0.340872	0.74292	-0.18756	0.264142	0.119658
CCNA_01358	myo-inositol catabolism protein IolE	-0.12442	0.206024	-0.016796	0.0306313	0.0238599	-0.925075	1.64304	-0.133767	0.236044	0.20506	-0.0598323	0.118307	-0.016631	0.0522874	0.0235326	-0.397309	0.866112	-0.118096	0.385265	0.183993	0.059573	0.129707	-0.123068	0.0575803	0.0309481	0.498031	0.994618	-0.928434	0.442077	0.251573
CCNA_01359	myo-inositol catabolism protein IolB	-0.0784444	0.100688	-0.0248512	-0.0291818	-0.00794746	-0.642579	0.815649	-0.215188	-0.244823	-0.0717353	0.0596798	0.0935546	0.102805	0.113354	0.0923484	0.466847	0.760481	0.814083	0.93639	0.74445	0.0417815	-0.00920649	-0.0192218	-0.0441676	-0.00770359	0.34815	-0.0758488	-0.165458	-0.368122	-0.0653195
CCNA_01360	malonate-semialdehyde dehydrogenase IolA	0.103136	0.176084	0.188541	0.104822	0.143146	0.691644	1.30168	1.29435	0.743739	1.00785	0.170145	0.145707	0.100601	-0.0327755	0.0959193	1.05587	0.918551	0.675363	-0.199246	0.612635	0.0400705	0.09162	0.0289281	0.100342	0.0652402	0.259448	0.627306	0.197636	0.633137	0.429382
CCNA_01361	PepSY superfamily protein	0.305391	0.21006	0.112495	0.164561	0.198127	1.88736	1.17717	0.658914	0.968116	1.17289	0.264053	0.195602	0.310478	0.398423	0.292139	1.34508	1.1262	1.71022	1.99846	1.54499	0.40842	0.336743	0.367544	0.488644	0.400338	2.29119	1.98724	2.03881	2.51309	2.20758
CCNA_01362	two-component response regulator UrpR	0.0540775	0.13268	0.244003	0.0117215	0.11062	0.295778	0.639034	1.10412	0.0626468	0.525395	-0.242895	0.421937	0.236919	0.170429	0.146597	-0.725691	1.20459	0.745611	0.399683	0.406048	0.117989	0.312864	0.00714851	0.426003	0.216001	0.235595	1.0929	0.0265592	1.20448	0.639884
CCNA_01363	two-component sensor histidine kinase UrpS	-0.0231176	0.131262	-0.174886	-0.0792338	-0.0364941	-0.138645	0.666821	-1.10458	-0.612863	-0.297318	0.14442	0.0897457	0.0881624	0.0605652	0.0957234	0.787447	0.589536	0.59065	0.306904	0.568634	0.0798816	0.0473397	-0.00685973	-0.186918	-0.016639	0.521662	0.295421	-0.0491788	-1.16172	-0.0984533
CCNA_01364	tRNA dihydrouridine(20/20a) synthase	-0.0777881	-0.209132	-0.181081	-0.14863	-0.154158	-0.441372	-1.33349	-1.06848	-0.996546	-0.959973	-0.123584	-0.388184	-0.407823	-0.174289	-0.27347	-0.749951	-2.13429	-2.12246	-0.947172	-1.48847	-0.0645623	-0.25879	-0.187871	0.0641228	-0.111775	-0.382209	-1.5974	-1.19236	0.382334	-0.697408
CCNA_01365	aspartyl protease perP	-0.0284496	0.0215297	-0.0846247	0.0377088	-0.013459	-0.228525	0.177651	-0.694986	0.316764	-0.107274	0.0100981	-0.122263	-0.00587774	-0.110747	-0.0571973	0.0797306	-0.934997	-0.0432347	-0.877333	-0.443959	-0.0939914	-0.0212559	-0.00385515	-0.051304	-0.0426016	-0.756443	-0.175938	-0.0305088	-0.386703	-0.337398
CCNA_01366	hypothetical protein	0.127736	-0.427711	0.345589	0.253724	0.0748344	0.283087	-0.861599	0.817456	0.579379	0.204581	0.217808	0.137253	-0.142829	0.426463	0.159674	0.448221	0.276829	-0.271443	0.922065	0.343918	-0.35195	-0.340606	-0.179192	-0.575662	-0.361853	-0.684009	-0.691367	-0.362198	-1.08467	-0.70556
CCNA_01367	nicotinate-nucleotide--dimethylbenzimidazole phosphoribosyltransferase	-0.0568638	-0.344573	-0.17102	0.0420931	-0.132591	-0.248316	-1.8636	-0.904496	0.173655	-0.710689	-1.22284	-1.1303	-1.14787	-1.07602	-1.14426	-5.06699	-3.85507	-3.99586	-4.16053	-4.26961	-0.943295	-1.34618	-1.20733	-1.13065	-1.15687	-2.57697	-4.23737	-4.47677	-4.22252	-3.87841
CCNA_01368	acyl-CoA dehydrogenase	0.0641271	0.0811494	0.132241	-0.00662336	0.0677235	0.548937	0.710228	1.16246	-0.0572844	0.591084	0.181315	-0.00977749	0.0126925	-0.000654591	0.0458938	1.56818	-0.080027	0.108026	-0.00542181	0.397689	0.0862722	0.0935764	0.0459779	-0.0338217	0.0480012	0.736246	0.810898	0.383083	-0.278878	0.412837
CCNA_01369	acyl-CoA dehydrogenase short-chain specific	0.0697931	0.0778639	0.0672868	0.0810742	0.0740045	0.5826	0.663706	0.582356	0.69313	0.630448	-0.0555632	-0.0368025	0.0233912	-0.0291408	-0.0245289	-0.465633	-0.308172	0.191393	-0.247995	-0.207602	-0.0428595	-0.0136563	0.0106068	0.105462	0.0148883	-0.367253	-0.11642	0.0918104	0.900771	0.127227
CCNA_01371	hypothetical protein	0.216698	-0.149752	-0.241955	0.16874	-0.00156736	0.707363	-0.928856	-1.18151	0.820028	-0.145743	-0.180256	-0.052157	0.249439	0.28779	0.076204	-0.712536	-0.308218	1.15767	1.55411	0.422755	0.0468959	0.144055	0.049067	0.119646	0.0899161	0.220576	0.66036	0.235703	0.389133	0.376443
CCNA_01372	lysine decarboxylase family	-0.0939327	0.0167011	-0.0353576	0.114526	0.000484179	-0.710153	0.132397	-0.25771	0.866879	0.00785318	0.187635	0.0316248	-0.164787	-0.0311134	0.00584005	1.36408	0.228342	-1.19222	-0.209077	0.0477821	-0.00431067	0.132299	0.108653	0.0507484	0.0718475	-0.0304839	1.03423	0.812362	0.387703	0.550953
CCNA_01373	hypothetical protein	-0.432803	-0.200688	-0.363644	-0.195561	-0.298174	-2.05239	-1.21452	-2.16509	-0.89908	-1.58277	0.121712	0.088409	-0.534606	0.147671	-0.0442037	0.517749	0.36902	-3.15869	0.486102	-0.446455	-0.108843	-0.245081	-0.155393	0.0168318	-0.123121	-0.472784	-1.10851	-0.778891	0.0832337	-0.569237
CCNA_01374	Fe-S cluster assembly ABC-type transport system permease and ATPase components	0.168899	0.0386201	0.0915739	0.001438	0.0751327	1.39389	0.324597	0.752565	0.0118923	0.620736	0.062491	0.0245932	0.0194515	0.0536455	0.0400453	0.477085	0.194311	0.155743	0.434092	0.315308	0.0964031	0.0901092	0.149233	0.239431	0.143794	0.788225	0.7056	1.18801	1.95673	1.15964
CCNA_01375	lactoylglutathione lyase	-2.53506	-2.40109	-2.35268	-2.3092	-2.39951	-8.62228	-7.81263	-8.59008	-8.86625	-8.47281	-1.5436	-1.85853	-1.08532	-1.85463	-1.58552	-4.73933	-5.3385	-3.28148	-6.2326	-4.89798	-2.02592	-2.08126	-2.18467	-2.31511	-2.15174	-6.50494	-6.52758	-7.10775	-7.69489	-6.95879
CCNA_01376	glutathione S-transferase	-0.0639657	0.0209709	0.00546494	-0.0822758	-0.0299514	-0.524487	0.174446	0.0435229	-0.657379	-0.240974	0.104504	0.0734374	0.0985188	0.0471251	0.0808962	0.77803	0.546761	0.759768	0.353565	0.609531	0.0401873	0.0299376	0.0219857	0.0370252	0.0322839	0.304808	0.226166	0.170612	0.276865	0.244613
CCNA_01377	hypothetical protein	-0.163136	-0.171293	-0.0568586	0.110888	-0.0701001	-0.841542	-0.863811	-0.233545	0.526298	-0.35315	-0.196358	0.0473807	-0.180146	-0.343394	-0.16813	-0.743921	0.281467	-0.678355	-1.28818	-0.607248	-0.216521	-0.108372	-0.0582751	-0.178176	-0.140336	-1.10698	-0.616484	-0.323358	-0.789392	-0.709054
CCNA_01378	protein-L-isoaspartate O-methyltransferase	-0.30484	-1.57077	-0.90764	-0.304332	-0.771895	-0.691783	-3.27369	-2.14334	-0.835224	-1.73601	-0.14446	-0.190273	-0.697413	-0.617487	-0.412408	-0.277825	-0.422749	-1.41506	-1.24983	-0.841366	-0.516851	-0.911552	-0.410294	-0.23856	-0.519315	-1.35611	-2.00537	-1.11781	-0.456364	-1.23391
CCNA_01379	type I secretion outer membrane protein rsaFb	-0.0636396	-0.298004	-0.0662821	-0.244494	-0.168105	-0.39888	-1.93464	-0.441909	-1.71363	-1.12226	-0.567758	-0.303667	-0.168566	-0.207711	-0.311925	-3.10979	-1.71697	-0.994311	-1.34424	-1.79133	-0.481595	-0.48625	-0.522039	-0.540309	-0.507548	-2.70876	-3.0294	-3.03044	-2.85516	-2.90594
CCNA_01382	long-chain-fatty-acid--CoA ligase	0.00875962	-0.0370624	0.114334	0.00673712	0.023192	0.0771098	-0.336632	1.02925	0.061763	0.207873	-0.0339801	0.049998	-0.0430168	0.0894762	0.0156193	-0.294216	0.436807	-0.379122	0.803549	0.141755	-0.0298913	0.0548857	0.0242695	0.103297	0.0381402	-0.262276	0.492925	0.218908	0.931334	0.345223
CCNA_01383	hypothetical protein	0.206165	0.120737	0.413561	0.28812	0.257146	1.11111	0.622864	1.84551	1.49802	1.26938	0.542268	0.142332	0.46842	0.428105	0.395281	2.45734	0.529078	2.2335	2.36821	1.89703	0.265327	0.448711	0.306041	-0.0239103	0.249042	0.90058	1.66476	1.69912	-0.104759	1.03993
CCNA_01384	amidase family protein	-0.135545	-0.0178908	-0.0143028	-0.0780996	-0.0614595	-1.12589	-0.151746	-0.119959	-0.654908	-0.513126	-0.108528	-0.00135635	-0.0701225	-0.168372	-0.0870946	-0.873613	-0.0108734	-0.572012	-1.36203	-0.704633	-0.0209683	-0.0666379	0.00294047	0.0256487	-0.0147543	-0.174819	-0.558343	0.0246346	0.213554	-0.123743
CCNA_01385	rRNA methylase	-0.207925	-0.0297259	-0.0266607	-0.0930717	-0.0893457	-1.47022	-0.173154	-0.189101	-0.637995	-0.617617	0.121444	-0.135341	0.140533	-0.0177332	0.0272256	0.718461	-0.906834	0.954574	-0.116789	0.162353	0.0141818	-0.0549531	0.00702985	0.052397	0.0046639	0.0903363	-0.368464	0.0485963	0.388525	0.0397486
CCNA_01386	hypothetical protein	0.0283262	0.0559459	0.0518068	0.078614	0.0536732	0.248219	0.501765	0.465515	0.697907	0.478351	-0.0603979	-0.0468043	0.0521756	0.0561483	0.000280422	-0.510497	-0.40159	0.445007	0.493541	0.00661526	-0.0736557	0.0676836	-0.0797673	0.0105444	-0.0187988	-0.637736	0.599187	-0.706566	0.0931783	-0.162984
CCNA_01387	tRNA (uracil-5-)-methyltransferase related protein	0.0781264	0.141198	0.0826195	-0.0300534	0.0679727	0.508572	0.94095	0.520012	-0.208673	0.440215	0.147611	0.151001	0.212315	0.234114	0.18626	0.829011	0.97894	1.2022	1.47446	1.12115	0.19888	0.191439	0.00616816	0.11161	0.127024	1.34197	1.1528	0.0385527	0.71814	0.812865
CCNA_01388	methyltransferase	0.0212933	-0.0805691	0.0293209	-0.0151584	-0.0112783	0.163153	-0.646029	0.231833	-0.119569	-0.092653	-0.0529812	-0.0536091	-0.0355499	-0.0369533	-0.0447734	-0.418344	-0.416491	-0.286675	-0.272421	-0.348483	0.0714519	-0.0726378	0.0279474	0.0558262	0.0206469	0.573955	-0.56864	0.217899	0.435497	0.164678
CCNA_01389	acetyltransferase	-0.0288416	-0.0630842	-0.018808	0.0357493	-0.0187461	-0.212881	-0.4521	-0.136817	0.266379	-0.133855	0.0854711	-0.0477635	0.0442741	0.000415778	0.0205994	0.660848	-0.335486	0.290783	0.00274121	0.154721	-0.238242	-0.150521	-0.0934358	-0.1742	-0.1641	-1.65654	-1.08148	-0.704449	-1.32049	-1.19074
CCNA_01390	RNA polymerase sigma factor	0.0346109	0.011969	-0.109401	-0.055849	-0.0296674	0.277869	0.0953938	-0.84377	-0.455618	-0.231531	-0.00943388	-0.0171335	-0.0167741	-0.0354206	-0.0196905	-0.0722997	-0.132335	-0.130739	-0.264367	-0.149935	-0.0743276	0.0303399	-0.00655394	0.0373978	-0.00328597	-0.609055	0.247917	-0.0523041	0.297096	-0.0290866
CCNA_01391	radical SAM superfamily protein	-0.00655592	-0.0227531	-0.0570718	-0.0588589	-0.0363099	-0.051896	-0.187278	-0.450424	-0.463057	-0.288164	-0.0763777	-0.0135543	0.0750327	0.0453819	0.00762064	-0.569552	-0.0982094	0.561677	0.356244	0.0625401	-0.026831	-0.0478952	0.0476471	0.00180526	-0.00631846	-0.206027	-0.388109	0.389812	0.0145828	-0.0474351
CCNA_01392	glycosyltransferase	0.0296824	0.0860581	-0.307861	-0.165016	-0.0892842	0.0380621	0.172813	-0.646318	-0.391788	-0.206808	0.401598	-0.196105	0.294503	-0.145947	0.0885125	1.23661	-0.433495	0.85494	-0.304242	0.338454	-0.083081	0.154092	-0.313941	-0.081203	-0.0810333	-0.223641	0.495754	-0.607725	-0.239399	-0.143752
CCNA_01393	soluble lytic murein transglycosylase SdpB	0.289887	0.182675	0.256563	0.200148	0.232318	2.58064	1.65174	2.35373	1.78088	2.09175	0.0308098	-0.093791	0.103458	0.0391851	0.0199154	0.268189	-0.803099	0.879367	0.344861	0.172329	0.279891	0.154929	0.261157	0.251047	0.236756	2.50322	1.41731	2.3703	2.22839	2.12981
CCNA_01396	tetratricopeptide repeat family protein TtpA	0.00511373	0.0468927	-0.00876319	0.0435491	0.0216981	0.0405491	0.388467	-0.073813	0.363757	0.17974	0.108706	0.00655751	0.0654955	-0.044545	0.0340534	0.805378	0.0495915	0.515627	-0.344171	0.256606	0.0731703	-0.0123328	-0.0218093	0.0661168	0.0262863	0.573074	-0.0996919	-0.177109	0.527679	0.205988
CCNA_01398	peptidyl-prolyl cis-trans isomerase	0.0978646	0.0065215	0.181923	-0.0172212	0.067272	0.516141	0.0379794	1.08668	-0.106238	0.38364	-0.00696718	-0.0687016	-0.196642	-0.160171	-0.10812	-0.0475406	-0.452499	-1.19996	-1.04703	-0.686759	-0.117784	0.00853561	-0.0750624	0.0255262	-0.039696	-0.783966	0.0549587	-0.447199	0.155253	-0.255238
CCNA_01399	ammonium transporter/methylammonium transporter	-0.0115078	0.112667	0.0492399	-0.0577619	0.0231594	-0.0891864	0.882662	0.376996	-0.46204	0.177108	0.0365725	0.0122352	-0.0235753	0.0364498	0.0154206	0.250274	0.0898346	-0.17156	0.290228	0.114694	0.0198314	0.0917241	-0.0239817	-0.0629112	0.00616566	0.161312	0.69984	-0.180634	-0.470719	0.0524498
CCNA_01400	nitrogen regulatory protein GlnK	-0.309377	-0.298198	0.0868377	-0.113273	-0.158502	-1.1768	-1.44076	0.285368	-0.51317	-0.71134	-0.566764	-0.232392	-0.0942465	-0.437539	-0.332735	-1.57132	-0.946406	-0.323731	-1.42443	-1.06647	-0.126619	0.1482	0.0306354	-0.466657	-0.10361	-0.523655	0.56237	0.1111	-1.48785	-0.334508
CCNA_01405	GIY-YIG domain protein	-0.0301895	-0.0521501	0.127973	-0.0709297	-0.00632416	-0.218529	-0.410234	1.00062	-0.529313	-0.0393651	0.0787451	-0.131909	0.0143145	0.0302526	-0.00214924	0.552734	-0.862683	0.0890995	0.202854	-0.00449871	0.0267937	0.0977581	0.0351981	0.0654809	0.0563077	0.172391	0.705414	0.270684	0.481505	0.407499
CCNA_01406	metal-dependent hydrolase	-0.0573245	0.0230973	0.0869368	0.0265127	0.0198056	-0.442547	0.17534	0.675312	0.204409	0.153129	-0.0689445	0.0601141	-0.0183711	0.192695	0.0413735	-0.490868	0.439673	-0.130212	1.43413	0.313181	0.0666922	0.176023	-0.0747274	-0.00724519	0.0401856	0.491347	1.32068	-0.584862	-0.0525798	0.293646
CCNA_01407	DNA-binding transcriptional regulator AcrR family	-0.177882	-0.082775	-0.287163	-0.016281	-0.141025	-0.90343	-0.458624	-1.6739	-0.0885701	-0.781132	-0.556893	-0.407301	-0.108447	-0.247184	-0.329956	-2.58448	-2.30165	-0.513457	-1.11895	-1.62963	-0.353571	-0.711831	-0.224599	-0.585671	-0.468918	-1.78943	-3.68179	-1.24988	-3.17386	-2.47374
CCNA_01408	phosphohydrolase MutT/nudix family	0.0939156	0.0223956	-0.0936624	0.102481	0.0312825	0.395658	0.0738533	-0.389586	0.424526	0.126113	0.158544	0.150157	0.104796	0.0878314	0.125332	0.615246	0.398369	0.238397	0.315352	0.391841	0.431511	0.368077	-0.114166	-0.0948737	0.147637	1.83235	1.21464	-0.519484	-0.429732	0.524442
CCNA_01410	CzcO-family flavin monooxygenase	-0.0252457	-0.0588591	-0.0648038	0.0520502	-0.0242146	-0.200047	-0.483964	-0.541036	0.421733	-0.200829	0.00489568	0.106907	0.172732	0.0138701	0.0746013	0.0396375	0.868933	1.31497	0.109446	0.583246	0.0601042	0.11637	0.103568	0.0352427	0.0788211	0.472776	0.982427	0.836644	0.286115	0.644491
CCNA_01412	acyl-CoA dehydrogenase short-chain specific	0.490119	0.461267	0.490695	0.420637	0.46568	4.40392	4.19561	4.51904	3.84437	4.24073	-0.0726521	-0.052338	-0.0321833	-0.0175	-0.0436683	-0.638249	-0.45076	-0.279155	-0.154473	-0.380659	-0.0239625	0.0032992	0.0732698	0.101143	0.0384375	-0.216098	0.0298971	0.664937	0.923763	0.350625
CCNA_01413	histidine phosphatase family protein	-0.0783209	0.101098	0.0136809	0.0223073	0.0146913	-0.61697	0.765929	0.101655	0.165702	0.104079	0.0620311	-0.112806	0.0929346	-0.0720908	-0.00748266	0.468228	-0.838792	0.66019	-0.531706	-0.0605203	0.0236652	0.0680135	0.0285693	0.0173133	0.0343903	0.179703	0.511318	0.212807	0.130633	0.258615
CCNA_01414	3-hydroxyisobutyryl-CoA hydrolase	-0.416856	-0.434997	-0.537275	-0.305427	-0.423639	-2.09347	-2.60229	-3.22569	-1.83938	-2.44021	0.00655781	-0.0334153	-0.232572	-0.0967663	-0.0890489	0.0392612	-0.192595	-1.30751	-0.576484	-0.509333	-0.103003	-0.110913	-0.332241	-0.280735	-0.206723	-0.728519	-0.59335	-2.07769	-1.94112	-1.33517
CCNA_01415	methyltransferase	-0.0249276	-0.0521259	-0.243079	-0.1701	-0.122558	-0.180153	-0.413256	-1.72263	-1.24762	-0.890916	-0.0842354	-0.302755	-0.00687969	-0.213969	-0.15196	-0.605229	-2.12753	-0.0450748	-1.534	-1.07796	-0.0932827	-0.170549	-0.145112	-0.151401	-0.140086	-0.618791	-1.24123	-1.06672	-1.02459	-0.987833
CCNA_01416	3-hydroxyisobutyrate dehydrogenase	0.223933	0.387668	0.316243	0.468426	0.349068	1.16859	1.92957	1.95264	2.47487	1.88142	0.102487	0.458167	0.26195	0.114169	0.234193	0.453738	1.86199	1.34786	0.466876	1.03262	0.142424	0.1343	0.0841122	0.324485	0.17133	0.49851	0.550579	0.355182	1.53253	0.7342
CCNA_01417	5-aminolevulinic acid synthase	-0.86466	-0.946288	-0.588464	-0.37318	-0.693148	-2.2607	-2.68301	-1.83567	-1.15612	-1.98388	-0.314566	0.322505	0.364917	0.291503	0.16609	-1.01971	0.743442	1.1944	0.981204	0.474832	-0.555502	-0.637063	-0.287024	-0.249794	-0.432346	-1.49857	-1.84259	-0.877058	-0.742836	-1.24026
CCNA_01418	ROS/MUCR transcriptional regulator	0.0880539	0.0166204	0.0174233	0.00256737	0.0311662	0.668619	0.135006	0.13278	0.0195993	0.239001	0.074331	0.0788335	0.170437	0.202851	0.131613	0.569375	0.551669	1.26475	1.55189	0.984422	-0.0247216	-0.0746617	0.0882664	0.0163778	0.00131522	-0.179656	-0.58576	0.693841	0.127195	0.0139052
CCNA_01419	serine hydroxymethyltransferase	-0.00651938	-0.000274576	0.0434275	0.0953563	0.0329975	-0.0543143	-0.00237543	0.374741	0.842825	0.290219	-0.0158844	0.0245992	-0.0244631	0.140154	0.0311013	-0.126461	0.214892	-0.198329	1.17576	0.266466	0.102626	0.0710799	0.105005	0.176389	0.113775	0.864677	0.629648	0.879431	1.51495	0.972176
CCNA_01420	NrdR family transcriptional regulator	-1.86617	-0.866089	-0.43991	-0.44197	-0.903534	-2.56031	-1.88069	-1.3149	-0.962845	-1.67969	-0.186085	-0.761523	0.129429	-0.190471	-0.252163	-0.50562	-1.35122	0.471971	-0.396791	-0.445414	-0.57788	-0.574616	-0.301237	-0.619376	-0.518277	-1.19791	-1.41994	-0.636618	-1.0363	-1.07269
CCNA_01421	6 7-dimethyl-8-ribityllumazine synthase	0.380327	-0.442847	-0.135215	0.0468635	-0.0377181	0.632732	-0.64984	-0.244472	0.0617003	-0.0499701	0.309607	0.359519	-0.465772	-0.470592	-0.0668093	0.576532	0.581387	-0.667292	-0.711234	-0.0551518	-0.00267935	-0.177875	0.134631	-0.0581605	-0.0260211	-0.00464797	-0.232128	0.16535	-0.10093	-0.0430891
CCNA_01424	hypothetical protein	-0.203875	-0.112594	0.074934	-0.0916005	-0.0832839	-1.29854	-0.747256	0.481603	-0.591787	-0.538995	-0.1202	-0.218637	-0.138378	-0.350927	-0.207036	-0.712847	-1.2541	-0.780649	-2.10608	-1.21342	-0.193325	-0.0491297	-0.0910514	-0.0800942	-0.1034	-1.26269	-0.324869	-0.55393	-0.477705	-0.654798
CCNA_01425	K(+)-insensitive pyrophosphate energized proton pump	-0.0353856	0.0753273	-0.00433368	-0.000951186	0.00866422	-0.303704	0.653065	-0.038445	-0.00842489	0.0756228	-0.0331782	-0.0588424	-0.0196981	0.0583555	-0.0133408	-0.288116	-0.49331	-0.164378	0.494521	-0.112821	-0.0548301	0.0125367	-0.00201947	-0.0435545	-0.0219669	-0.474543	0.10921	-0.0177704	-0.380113	-0.190804
CCNA_01426	single domain receiver protein CleB	-0.211385	-0.0180618	0.334489	-0.484694	-0.0949131	-0.567934	-0.061527	1.20417	-0.971124	-0.0991034	-0.274591	-0.0336611	-0.723309	-0.734726	-0.441572	-0.743541	-0.100105	-1.66277	-1.68666	-1.04827	-0.00628385	-0.0934719	-0.362684	-0.0133221	-0.118941	-0.0187031	-0.293416	-1.04426	-0.0427902	-0.349793
CCNA_01427	beta-barrel assembly machine (BAM) protein BamE	-1.59247	-2.27622	-2.10453	-2.06976	-2.01074	-5.31176	-8.01957	-7.07869	-6.55032	-6.74008	-1.96367	-1.78644	-1.88668	-1.78952	-1.85658	-5.84003	-5.96842	-6.23926	-5.3903	-5.8595	-2.14655	-1.76111	-1.79901	-2.06099	-1.94191	-6.42401	-5.50135	-5.42326	-6.77759	-6.03155
CCNA_01429	ubiquinol-cytochrome C reductase chaperone	-0.13429	-0.0034472	-0.0220556	-0.0838083	-0.0609003	-0.966272	-0.0253245	-0.175145	-0.61704	-0.445945	0.0978173	0.065682	0.118483	0.108339	0.0975804	0.713516	0.453118	0.900821	0.814312	0.720441	0.0241821	0.00854274	0.045317	0.0411775	0.0298048	0.189085	0.0648535	0.348298	0.307357	0.227398
CCNA_01430	hypothetical protein	-0.436518	-0.741875	-0.676577	-0.264377	-0.529837	-0.717757	-1.50425	-0.765468	-0.487185	-0.868666	0.945761	0.340118	0.0539789	0.745902	0.52144	1.38808	0.890996	0.0852973	1.20647	0.892711	0.371639	0.1051	0.441085	0.632253	0.387519	0.720121	0.194246	0.828426	1.16314	0.726484
CCNA_01434	MerR-family transcriptional regulator	-0.0374863	-0.164843	-0.105602	-0.367213	-0.168786	-0.187908	-0.861109	-0.609626	-1.90318	-0.890455	0.00920012	0.124056	-0.0933886	0.00719932	0.0117668	0.0499522	0.659802	-0.535099	0.0376005	0.0530639	0.05476	0.113099	-0.125856	-0.00888246	0.00828011	0.307509	0.713595	-0.66343	-0.0516168	0.0765143
CCNA_01435	hypothetical protein	-0.0843156	-0.0825964	0.087641	-0.3777	-0.114243	-0.319124	-0.308875	0.365964	-1.5437	-0.451433	-0.0157629	-0.203106	-0.203922	0.120992	-0.0754499	-0.0515511	-1.06376	-0.770511	0.509932	-0.343973	-0.0226534	-0.0672954	0.048977	-0.480744	-0.130429	-0.0902772	-0.294252	0.215819	-2.13733	-0.576509
CCNA_01437	transglycosylase associated protein	-0.224137	-0.219635	-0.342911	-0.247973	-0.258664	-1.06128	-1.36691	-1.92104	-1.41791	-1.44179	-0.0144752	0.0375974	-0.0794483	-0.32301	-0.094834	-0.0627761	0.20025	-0.430596	-1.80345	-0.524142	-0.18352	-0.119513	-0.0848309	-0.0880189	-0.118971	-0.847503	-0.645598	-0.498037	-0.480996	-0.618033
CCNA_01438	cytochrome oxidase assembly protein	-0.892827	-0.700342	-0.853773	-0.939875	-0.846705	-4.88767	-4.53834	-5.02355	-5.91766	-5.0918	-1.24693	-1.28132	-1.24587	-0.971415	-1.18638	-6.66312	-5.57333	-6.27464	-4.84706	-5.83954	-1.36218	-1.03919	-1.30473	-1.04718	-1.18832	-7.4918	-5.23968	-7.42463	-5.49645	-6.41314
CCNA_01439	PhoX-family secreted phosphatase	-0.0615716	-0.0807985	-0.013941	-0.17974	-0.0840127	-0.498565	-0.68187	-0.118905	-1.528	-0.706834	0.00344804	-0.139063	-0.0688278	-0.0393578	-0.0609502	0.0296696	-1.1402	-0.557304	-0.330232	-0.499516	-0.0831892	-0.229247	-0.0942907	-0.104216	-0.127736	-0.711136	-1.88975	-0.777	-0.873526	-1.06285
CCNA_01442	N-acetyl-gamma-glutamyl-phosphate reductase	0.347793	0.274469	0.316935	0.046779	0.246494	2.26524	1.75792	1.9981	0.28146	1.57568	0.028401	0.145569	0.290143	0.0599768	0.131022	0.174175	0.87063	1.84716	0.315847	0.801953	-0.0501275	0.13289	0.132495	0.0219027	0.0592899	-0.291736	0.795676	0.800234	0.126077	0.357563
CCNA_01443	YiijF-family protein	-0.0201371	-0.0905774	-0.00741928	-0.01795	-0.0340209	-0.133822	-0.633557	-0.0510703	-0.119988	-0.234609	0.038138	-0.0273661	0.0635775	-0.0687867	0.00139067	0.203268	-0.188008	0.376329	-0.453766	-0.0155443	0.0129111	0.00484312	-0.114019	0.0013798	-0.0237213	0.0821291	0.0315368	-0.675517	0.0082213	-0.138408
CCNA_01444	poly(3-hydroxyalkanoate) polymerase	-1.61478	-1.38405	-1.48592	-1.47277	-1.48938	-3.77894	-3.12211	-4.11524	-3.48305	-3.62484	-1.25215	-0.710669	-1.47773	-0.882429	-1.08074	-3.962	-2.2599	-4.08379	-2.62675	-3.23311	-1.22459	-1.22328	-1.42614	-1.03038	-1.2261	-2.90832	-3.45401	-3.64143	-2.83849	-3.21057
CCNA_01445	hypothetical protein	0.0620537	-0.162588	-0.498542	-0.144475	-0.185888	0.142413	-0.400604	-1.9701	-0.421182	-0.662369	-0.222366	-0.218622	-0.248336	0.0640345	-0.156322	-0.730953	-0.752665	-0.591663	0.177698	-0.474396	-0.0847736	-0.0250099	0.112163	-0.151786	-0.0373517	-0.293771	-0.0897803	0.308954	-0.417652	-0.123062
CCNA_01446	LL-diaminopimelate aminotransferase	-0.32985	-0.282333	-0.268798	-0.238301	-0.279821	-2.67679	-2.33212	-2.17881	-1.97173	-2.28986	-0.0876847	-0.0558036	0.0202473	-0.0529816	-0.0440556	-0.745575	-0.469036	0.173252	-0.451289	-0.373162	-0.0157381	-0.131488	-0.164769	-0.0663113	-0.0945767	-0.137189	-1.13022	-1.40924	-0.570768	-0.811854
CCNA_01447	homoserine dehydrogenase	-0.68673	-0.889255	-0.692253	-0.810607	-0.769711	-1.03147	-1.46779	-1.08438	-1.54567	-1.28233	-1.38756	-1.4722	-0.645824	-0.781979	-1.07189	-1.89387	-2.02564	-1.03967	-1.05479	-1.50349	-1.73936	-1.60888	-1.56244	-0.710929	-1.4054	-2.46461	-2.50861	-2.02859	-1.0795	-2.02033
CCNA_01448	fructose-1 6-bisphosphatase class II	-0.0580208	-0.0158366	-0.116517	-0.133812	-0.0810464	-0.460895	-0.130666	-0.987731	-1.13068	-0.677494	0.0700273	-0.120448	0.04935	-0.0112361	-0.00307679	0.575547	-0.978729	0.376403	-0.0920066	-0.0296966	-0.193508	-0.0633817	-0.108054	-0.00695459	-0.0929745	-1.58532	-0.536806	-0.907817	-0.0585619	-0.772126
CCNA_01449	fructose-1 6-bisphosphatase FIG superfamily	-0.09965	-0.179459	-0.124581	-0.12459	-0.13207	-0.807798	-1.53008	-1.02961	-1.03548	-1.10074	-0.0048778	-0.0661266	-0.105125	-0.0792753	-0.0638512	-0.0376326	-0.528022	-0.804901	-0.63024	-0.500199	-0.0873206	-0.0905128	-0.204336	-0.177189	-0.13984	-0.710417	-0.752107	-1.74341	-1.41374	-1.15492
CCNA_01450	single-stranded-DNA-specific exonuclease recJ	-0.785903	-0.735821	-1.03603	-0.377579	-0.733833	-1.50741	-1.30414	-2.18029	-0.953885	-1.48643	-0.792048	-1.0205	-0.229396	-0.126984	-0.542231	-1.21205	-1.99388	-0.417229	-0.178993	-0.950539	-0.521985	-2.05034	-1.0132	0.0722016	-0.87833	-0.828158	-3.3623	-1.94422	0.175287	-1.48985
CCNA_01451	cold shock protein cspD	-0.282272	-0.135939	-0.0780335	-0.101214	-0.149364	-1.02139	-0.584154	-0.389485	-0.44506	-0.610022	-0.4098	-0.218283	-0.364979	-0.229647	-0.305677	-1.40106	-0.979684	-1.4741	-0.890937	-1.18645	-0.387165	-0.359155	0.042634	-0.193046	-0.224183	-1.58399	-1.74994	0.193691	-1.0333	-1.04338
CCNA_01452	hypothetical protein	-0.119192	9.51e-05	-0.00290839	-0.131842	-0.0634618	-0.857708	0.000710141	-0.0208964	-0.989231	-0.466781	-0.163966	0.0794079	0.0428089	-0.0946384	-0.0340969	-1.15893	0.489664	0.272909	-0.632872	-0.257306	0.027151	-0.0859046	-0.150599	0.078588	-0.032691	0.181979	-0.602153	-1.05017	0.565266	-0.22627
CCNA_01453	electron transport complex I subunit NADH-ubiquinone oxidoreductase	-0.305771	0.226806	0.115462	-0.198844	-0.0405866	-1.11919	0.590553	0.350451	-0.719962	-0.224537	-0.367634	-0.695172	-0.2152	-0.599854	-0.469465	-0.820668	-1.10281	-0.597493	-1.57388	-1.02371	-0.222202	-0.0605882	-0.265084	-0.576184	-0.281015	-0.639102	-0.227814	-0.778735	-1.32417	-0.742456
CCNA_01457	hypothetical protein	-0.0817811	-0.34036	0.0433885	-0.3537	-0.183113	-0.226474	-1.16344	0.170133	-1.24579	-0.616394	0.0606605	0.0479786	0.352862	-0.301049	0.040113	0.185042	0.210771	1.02082	-0.87331	0.135831	-0.133664	0.0342813	0.0148959	0.107131	0.00566126	-0.44524	0.157412	0.0554158	0.415071	0.0456645
CCNA_01458	hypothetical protein	-0.00772398	0.348446	0.0374723	0.115701	0.123474	-0.0321143	1.22408	0.162596	0.719607	0.518543	0.0692009	0.116822	0.198926	0.10402	0.122242	0.247483	0.574159	0.61081	0.39048	0.455733	0.00628421	0.0395634	0.0944149	0.340887	0.120287	0.0304445	0.180449	0.345893	1.2051	0.440472
CCNA_01459	hypothetical protein	-0.070409	-0.172011	-0.0773317	0.240409	-0.0198356	-0.126191	-0.50558	-0.233838	0.822663	-0.0107367	-0.500796	0.0310266	-0.496476	-0.45757	-0.355954	-1.46167	0.100072	-1.44191	-0.697662	-0.875294	-0.237507	0.0236561	-0.0884201	0.275208	-0.0067657	-0.661277	0.0529377	-0.303672	1.02543	0.0283542
CCNA_01462	lactate 2-monooxygenase	-0.0336668	0.101266	-0.0772944	0.0151285	0.00135842	-0.27286	0.779425	-0.623409	0.112058	-0.00119671	-0.0642202	0.0824022	0.0974006	-0.00760254	0.026995	-0.457563	0.641287	0.725466	-0.0567203	0.213117	0.118868	0.0073205	-0.0667878	0.0718188	0.032805	0.929521	0.0580144	-0.50928	0.583299	0.265389
CCNA_01463	3-deoxy-7-phosphoheptulonate synthase	-0.33025	-0.0752998	-0.175673	-0.0346401	-0.153966	-2.38635	-0.501036	-1.29114	-0.256599	-1.10878	-0.0940653	-0.0886972	-0.0508853	0.086683	-0.0367412	-0.609037	-0.564383	-0.337532	0.52535	-0.246401	-0.179259	-0.147326	0.00536583	-0.0440484	-0.0913168	-1.15584	-0.982591	0.0389128	-0.284685	-0.59605
CCNA_01464	hypothetical protein	-0.704332	0.252432	-0.487851	0.191919	-0.186958	-2.42379	0.854693	-1.51139	0.608693	-0.617949	-0.239605	0.267705	-0.757806	0.0255583	-0.176037	-0.695719	0.621231	-1.51244	0.0844825	-0.37561	-0.492428	-0.126727	-0.796185	-0.208844	-0.406046	-1.15913	-0.380401	-1.78524	-0.411814	-0.934145
CCNA_01465	methyl-accepting chemotaxis protein	0.17148	0.107609	0.200512	-0.124981	0.0886552	0.803319	0.672822	0.969022	-0.677056	0.442027	-0.0238352	0.0558185	0.296881	0.0666098	0.0988685	-0.0964137	0.264527	1.56796	0.299603	0.508918	-0.000477283	0.185234	0.0512437	0.0873379	0.0808345	-0.00215708	0.991361	0.223163	0.505988	0.429589
CCNA_01466	hypothetical protein	0.362861	0.0588579	-0.043684	0.272558	0.162648	1.24357	0.20674	-0.180762	1.17204	0.610399	0.21716	0.36139	0.0350555	0.0349395	0.162136	0.780284	1.40831	0.184933	0.134496	0.627007	0.206539	-0.0658782	-0.198534	0.188523	0.0326625	1.0289	-0.382408	-0.753184	0.89029	0.1959
CCNA_01467	cytochrome cbb3 oxidase subunit I ccoN	0.0324607	-0.0103917	0.0551157	0.101691	0.044719	0.294087	-0.0946203	0.502837	0.925975	0.40707	-0.0387892	-0.0816356	0.018581	-0.0719746	-0.0434546	-0.34562	-0.734951	0.166061	-0.636859	-0.387842	-0.0381794	-0.0841746	-0.0648393	-0.0329501	-0.0550359	-0.346338	-0.769002	-0.585944	-0.300201	-0.500371
CCNA_01468	cytochrome cbb3 oxidase cytochrome c subunit ccoO	0.0454869	0.0544089	0.0227259	0.019649	0.0355677	0.36673	0.462938	0.18894	0.160076	0.294671	0.0283364	0.00388609	-0.0401641	-0.118939	-0.0317202	0.213356	0.0309443	-0.305823	-0.9277	-0.247305	-0.111054	-0.0575567	-0.0821962	-0.0636886	-0.078624	-0.904967	-0.483472	-0.67643	-0.513065	-0.644483
CCNA_01469	cytochrome cbb3 oxidase subunit ccoQ	0.0741862	0.0862262	-0.0894847	0.246416	0.079336	0.270583	0.278516	-0.319272	1.20211	0.357983	-0.615795	0.39069	0.0241193	0.229323	0.00708426	-2.17397	1.12749	0.0925035	0.951049	-0.000729673	0.035408	0.193516	0.0694754	-0.116348	0.0455128	0.111293	0.675106	0.249985	-0.371515	0.166217
CCNA_01470	cytochrome cbb3 oxidase diheme subunit membrane-bound ccoP	-0.12872	-0.0587958	0.0758027	-0.0441679	-0.0389701	-0.778409	-0.368156	0.494792	-0.241489	-0.223315	0.0921832	0.152826	-0.310155	-0.00213552	-0.0168204	0.559624	0.944183	-1.88676	-0.0132696	-0.0990557	-0.0666193	0.0576923	-0.181838	0.0197439	-0.0427554	-0.399575	0.354542	-1.12282	0.119697	-0.262038
CCNA_01471	polyFerredoxin protein fixG	0.00799998	-0.0484767	-0.0240872	-0.0074266	-0.0179976	0.0724268	-0.448133	-0.222356	-0.0685451	-0.166652	-0.040374	-0.0254004	-0.0220648	-0.0649625	-0.0382004	-0.358676	-0.226524	-0.198325	-0.582942	-0.341617	0.00406613	-0.0710351	0.033637	0.0348393	0.000376828	0.0370955	-0.650233	0.304897	0.317313	0.00226808
CCNA_01472	cation pump-linked membrane protein fixH	0.0875153	0.122214	0.0819019	-0.172171	0.0298651	0.484518	0.457134	0.271045	-0.855685	0.089253	-0.404425	0.154589	-0.388064	-0.121922	-0.189956	-1.22481	0.709054	-1.12256	-0.483828	-0.530538	0.00345124	-0.135938	0.0786698	-0.137323	-0.047785	0.0138108	-0.589665	0.286784	-0.509943	-0.199753
CCNA_01473	E1-E2 cation pump ATPase fixI	-0.0250619	0.0147397	-0.0952508	-0.0321661	-0.0344348	-0.193198	0.113011	-0.709238	-0.266731	-0.264039	-0.000208811	0.0519284	-0.0334625	0.0759529	0.0235525	-0.00146426	0.390205	-0.251198	0.577159	0.178675	0.14423	0.0249449	0.00305768	-0.0363285	0.033976	1.07454	0.201275	0.0219312	-0.262277	0.258866
CCNA_01474	cytochrome cbb3 oxidase maturation protein ccoS	-0.00680295	-0.184268	-0.422401	0.061155	-0.138079	-0.0269086	-0.829427	-1.63081	0.262181	-0.556241	-0.274076	-0.0427865	-0.0136303	-0.186904	-0.129349	-1.12114	-0.170926	-0.0510699	-0.831043	-0.543544	-0.379661	-0.208078	0.00623651	-0.0541166	-0.158905	-1.32062	-0.83966	0.0261891	-0.288372	-0.605615
CCNA_01475	OmpW family outer membrane cation channel	0.0348118	-0.0686151	-0.00665025	-0.015665	-0.0140296	0.271048	-0.523437	-0.0534495	-0.129334	-0.108793	0.00654885	-0.00951508	-0.00794986	-0.0512359	-0.015538	0.0469822	-0.0773376	-0.0591323	-0.38663	-0.119029	-0.160248	-0.0135945	-0.0547787	-0.133845	-0.0906165	-1.24783	-0.106041	-0.422823	-1.00065	-0.694334
CCNA_01476	CRP-family transcription regulator FtrB	0.122854	-0.0714874	-0.0949714	-0.0409065	-0.0211278	0.812837	-0.425946	-0.690489	-0.25624	-0.13996	-0.0329788	0.0638142	-0.0221097	0.0866979	0.0238559	-0.207753	0.448658	-0.139115	0.516024	0.154454	0.00939824	0.093218	0.0760289	-0.0663767	0.0280671	0.0529478	0.66612	0.446254	-0.387118	0.194551
CCNA_01477	oxygen-independent coproporphyrinogen-III oxidase hemN	0.0674953	0.0660033	0.137007	0.0940264	0.0911331	0.503572	0.567843	1.12692	0.735282	0.733404	0.0859828	0.0754527	0.121991	0.0630056	0.086608	0.66425	0.579964	0.968325	0.491681	0.676055	0.0688393	0.107641	0.0420343	0.0185316	0.0592615	0.520395	0.85209	0.313054	0.141837	0.456844
CCNA_01478	CRP-family transcription regulator	0.0410773	-0.157678	0.0481909	-0.0293329	-0.0244357	0.293063	-1.18949	0.366899	-0.215457	-0.186246	-0.217191	0.0508612	0.0604907	0.116195	0.00258907	-1.46878	0.351709	0.418403	0.756231	0.0143914	0.0301579	0.0198375	0.06841	0.0512082	0.0424034	0.20876	0.150797	0.494902	0.34069	0.298787
CCNA_01479	TIR domain protein	0.0252891	-0.00972645	-0.000558265	-0.00379421	0.00280255	0.222716	-0.0861043	-0.00502003	-0.0335981	0.0244984	-0.0787185	0.0255501	-0.05097	0.03349	-0.0176621	-0.669794	0.215647	-0.423877	0.280106	-0.149479	-0.0874925	-0.0705543	-0.0360546	-0.0875186	-0.070405	-0.771309	-0.636248	-0.321457	-0.757361	-0.621594
CCNA_01480	hypothetical protein	-0.091666	0.0272121	0.0121678	0.00895299	-0.0108333	-0.767295	0.234837	0.103126	0.0778939	-0.0878593	0.0031167	-0.0426594	-0.035247	0.0127651	-0.0155062	0.0263202	-0.356544	-0.2924	0.107163	-0.128865	-0.0280992	-0.0229472	0.033505	0.039688	0.00553664	-0.240651	-0.198802	0.290648	0.338281	0.0473692
CCNA_01481	cyclase homology domain protein	-0.175681	-0.0295888	-0.0338349	-0.0980987	-0.0843008	-1.47405	-0.241433	-0.291499	-0.811356	-0.704584	-0.22898	-0.00466354	0.0830353	-0.0453063	-0.0489787	-1.70899	-0.0374512	0.635807	-0.366489	-0.369281	0.0342533	-0.0350204	-0.0197459	-0.00863435	-0.00728684	0.281309	-0.297712	-0.159904	-0.0697049	-0.0615028
CCNA_01483	hypothetical protein	-0.289989	0.239744	-0.45641	-0.711288	-0.304486	-0.335132	0.34093	-0.507996	-0.722795	-0.306248	-0.773571	-0.517539	-0.819689	-0.717484	-0.707071	-0.706477	-0.506201	-0.744984	-0.665596	-0.655814	-0.937623	-1.00554	-1.73909	-1.35788	-1.26003	-0.891755	-0.987266	-1.29677	-1.18187	-1.08941
CCNA_01485	aldose 1-epimerase	-0.0450662	0.0635652	-0.0252857	-0.0111589	-0.00448641	-0.379889	0.541127	-0.222498	-0.0964671	-0.0394318	-0.0221598	-0.0663816	-0.0497793	-0.0363794	-0.043675	-0.18452	-0.556416	-0.406746	-0.299106	-0.361697	-0.114192	-0.0542086	-0.127357	-0.0517771	-0.0868837	-0.974876	-0.475607	-1.06138	-0.442086	-0.738486
CCNA_01486	GguC-family protein	-0.147686	0.00968843	0.0130416	0.0597898	-0.0162917	-1.16478	0.0808693	0.105355	0.460826	-0.129431	0.0475557	0.0319305	0.10589	0.0432263	0.0571507	0.359336	0.245902	0.825699	0.316218	0.436789	-0.0165634	0.0407188	0.0357416	-0.0110683	0.0122072	-0.129112	0.316128	0.279227	-0.088826	0.0943543
CCNA_01487	GntR-family transcriptional regulator	-0.120138	-0.103745	-0.156475	-0.21679	-0.149287	-0.770006	-0.682909	-1.12151	-1.30363	-0.969514	-0.269562	-0.0449639	-0.381546	-0.0470951	-0.185792	-1.57812	-0.325132	-2.65228	-0.302472	-1.2145	-0.0509666	-0.139295	-0.150601	-0.306154	-0.161754	-0.363458	-0.927798	-0.855525	-2.30754	-1.11358
CCNA_01488	dihydroxyacid dehydratase	0.066945	0.0244761	-0.0286617	0.0813554	0.0360287	0.544815	0.197468	-0.235109	0.68388	0.297764	0.142904	0.0124163	0.112365	0.0422494	0.0774838	1.0724	0.100395	0.857707	0.31755	0.587013	-0.0240103	0.018119	0.0139153	0.0568763	0.0162251	-0.188305	0.150943	0.112974	0.467244	0.135714
CCNA_01489	alpha-L-arabinofuranosidase	-0.0417472	-0.0607453	0.011934	-0.0683454	-0.039726	-0.366659	-0.551339	0.109362	-0.61582	-0.356114	0.00249945	-0.0625712	0.0566783	-0.0292529	-0.00816158	0.0219583	-0.543075	0.503625	-0.253949	-0.0678601	-0.00571801	-0.0648183	-0.0299687	-0.0246371	-0.0312855	-0.0505869	-0.597294	-0.269168	-0.223229	-0.28507
CCNA_01490	FAD-dependent dehydrogenase	0.0228511	0.112428	0.121718	0.121692	0.0946724	0.161638	0.850556	0.958717	0.899238	0.717537	0.117913	-0.0593659	-0.0122201	0.0692209	0.028887	0.8582	-0.429101	-0.0788792	0.510165	0.215096	0.0547583	0.0854737	0.01232	0.124523	0.0692687	0.415237	0.621913	0.092652	0.879691	0.502373
CCNA_01491	cystathionine beta-lyase	-0.0304232	-0.0516536	-0.00330395	-0.0800646	-0.0413613	-0.231811	-0.397682	-0.0274547	-0.610344	-0.316823	0.0241893	-0.0196151	-0.166983	-0.0446674	-0.051769	0.189172	-0.142412	-1.23124	-0.325823	-0.377577	0.00354502	-0.136912	-0.0897463	0.0314089	-0.047926	0.0260146	-1.03923	-0.75145	0.237512	-0.381788
CCNA_01492	3-mercaptopyruvate sulfurtransferase	-0.75774	-0.794817	-0.780308	-0.544091	-0.719239	-2.86015	-2.64105	-2.15514	-1.8749	-2.38281	-0.415652	-0.719696	-0.190999	-0.268658	-0.398751	-1.27453	-1.76303	-0.755253	-1.19002	-1.24571	-0.276036	-0.254814	-0.0857475	-0.668021	-0.321155	-1.00325	-0.570318	-0.326237	-2.10635	-1.00154
CCNA_01493	cysteine synthase	0.0667624	0.172576	0.162839	0.0976611	0.12496	0.468028	1.2387	1.23786	0.70892	0.913378	-0.00570832	0.120708	0.117107	-0.0171253	0.0537452	-0.0367987	0.783991	0.725297	-0.121676	0.337703	0.138384	0.215291	0.156815	0.147316	0.164451	0.993611	1.55202	1.03844	1.02126	1.15133
CCNA_01494	cyclopropane-fatty-acyl-phospholipid synthase	-0.0341772	0.0932314	0.070681	0.00527669	0.033753	-0.265013	0.740031	0.580328	0.0427987	0.274536	0.0920794	0.0809884	0.0407994	-0.0285338	0.0463334	0.689412	0.624257	0.324677	-0.225586	0.35319	0.104901	0.054092	0.0661228	-0.00575109	0.0548412	0.858586	0.446186	0.549785	-0.0470347	0.451881
CCNA_01495	deoxyribodipyrimidine photolyase	-0.0409604	-0.26516	-0.134762	0.02215	-0.104683	-0.292624	-2.06574	-0.991476	0.171374	-0.794617	-0.253216	-0.0355717	-0.177337	-0.0637055	-0.132458	-1.73169	-0.24722	-1.24548	-0.420889	-0.911321	-0.0815253	-0.0101625	-0.209738	-0.195413	-0.12421	-0.602933	-0.0746721	-1.37984	-1.42329	-0.870184
CCNA_01497	ADP-L-glycero-D-manno-heptose-6-epimerase	-0.25062	-0.290435	-0.402436	-0.371096	-0.328647	-1.74987	-2.15153	-2.94711	-2.55468	-2.3508	-1.13129	-1.01928	-0.984236	-0.945093	-1.01998	-7.31819	-6.6553	-6.01136	-5.85756	-6.4606	-0.732567	-0.573268	-0.542368	-0.535306	-0.595877	-5.44795	-4.21782	-4.02312	-3.93941	-4.40707
CCNA_01498	3-hydroxy-3-methylglutaryl CoA synthase	-0.0751796	0.0751461	-0.0263808	-0.0787184	-0.0262832	-0.425851	0.446087	-0.156924	-0.445418	-0.145526	0.265881	0.392304	0.00734494	0.0216478	0.171794	1.71709	2.4586	0.0440709	0.115308	1.08377	0.0727803	0.0286884	0.0340663	-0.0839708	0.012891	0.443083	0.186099	0.21442	-0.55092	0.0731704
CCNA_01499	acetyl-CoA acetyltransferase	0.0819637	-0.117551	-0.0323455	0.0050018	-0.0157327	0.566621	-0.896529	-0.247801	0.0370725	-0.135159	-0.145891	-0.106906	-0.0169357	0.0547114	-0.0537553	-1.0432	-0.776911	-0.112533	0.395763	-0.38422	-0.145894	-0.211666	-0.080065	-0.139093	-0.14418	-1.06978	-1.59584	-0.582605	-0.946882	-1.04877
CCNA_01500	hypothetical protein	-0.0662945	-0.0245328	-0.0459549	0.0221714	-0.0286527	-0.477857	-0.174041	-0.351458	0.174773	-0.207146	-0.424802	-0.361303	-0.35947	-0.325583	-0.36779	-2.78497	-2.40269	-2.49715	-2.09028	-2.44377	-0.430366	-0.336746	-0.436398	-0.198687	-0.350549	-3.09063	-2.33612	-3.03804	-1.46577	-2.48264
CCNA_01501	hypothetical protein	0.0110359	-0.0807611	-0.280231	0.234695	-0.0288151	0.0577769	-0.459116	-1.19574	1.15692	-0.110039	-0.041342	-0.00918453	0.00485037	-0.0902321	-0.0339771	-0.179675	-0.0373315	0.0178998	-0.406203	-0.151327	0.0769397	0.00166451	-0.0621939	-0.0614708	-0.0112651	0.300312	0.00724477	-0.239486	-0.288141	-0.0550176
CCNA_01502	MutK-family membrane protein	0.297072	0.098678	0.167485	-0.142312	0.105231	1.52632	0.539974	1.10015	-0.718311	0.612031	-0.0872805	-0.0211316	0.0999648	-0.277194	-0.0714103	-0.439413	-0.131075	0.468248	-1.33581	-0.359512	-0.131013	-0.019009	-0.181121	-0.0490842	-0.0950566	-0.675937	-0.108343	-0.889068	-0.284342	-0.489422
[truncated: 1,992 more rows]
